# Supplementary material for: LINC01638 sustains human mesenchymal stem cell self-renewal and competency for osteogenic cell fate
Source: Sci Rep. 2023 Nov 20;13:20314. doi: 10.1038/s41598-023-46202-z (PMC10662126; doi:10.1038/s41598-023-46202-z)
Supplement: Supplementary file 1 — Supplementary Information. [file 41598_2023_46202_MOESM1_ESM.xlsx]

## Sheet: Diff_expression_all_comparisons
Row-names	Symbol	hCi51D7R-hCi51D0R___log2FoldChange	hCi51D7R-hCi51D0R___padj		hCi51D14R-hCi51D0R___log2FoldChange	hCi51D14R-hCi51D0R___padj		hCi51D21R-hCi51D0R___log2FoldChange	hCi51D21R-hCi51D0R___padj		hCi51D21R-hCi51D14R___log2FoldChange	hCi51D21R-hCi51D14R___padj		hCi51D7R-hCi51D14R___log2FoldChange	hCi51D7R-hCi51D14R___padj		hCi51D7R-hCi51D21R___log2FoldChange	hCi51D7R-hCi51D21R___padj	data
ENSG00000000003	TSPAN6 ENSG00000000003	0.476474	0.0904951		0.180771	0.605765		0.0373145	0.933304		-0.143457	1		0.295703	0.665596		0.439159	0.276011
ENSG00000000419	DPM1	-0.442385	0.015901		-0.465289	0.0159092		-0.396621	0.0544683		0.068668	1		0.0229039	0.981983		-0.0457641	0.925558
ENSG00000000457	SCYL3	0.137508	0.675036		0.0627308	0.875395		0.0236289	0.958146		-0.0391018	1		0.0747771	0.944593		0.113879	0.853817
ENSG00000000460	C1orf112	-1.44776	3.92467e-05		-1.61349	3.83534e-05		-0.941841	0.0225813		0.671648	1		0.165725	0.924218		-0.505923	0.460956
ENSG00000000938	FGR	-1.46544	NA		-1.3391	NA		0.124614	NA		1.46371	1		-0.126346	NA		-1.59006	NA
ENSG00000000971	CFH	2.66946	4.19779e-25		3.59567	2.63992e-45		3.61413	9.74104e-46		0.0184561	1		-0.926215	0.0142979		-0.944671	0.00398327
ENSG00000001036	FUCA2	-0.214338	0.695605		-0.407321	0.402741		-0.546687	0.23969		-0.139366	1		0.192983	0.903661		0.332348	0.661573
ENSG00000001084	GCLC	0.622836	0.0284113		0.674495	0.0252332		0.51672	0.129429		-0.157775	1		-0.0516594	0.973193		0.106115	0.876382
ENSG00000001167	NFYA	-0.524856	0.0264719		-0.0124698	0.973549		-0.125117	0.718359		-0.112647	1		-0.512387	0.216411		-0.399739	0.295989
ENSG00000001460	STPG1	0.209649	0.757037		-0.296583	0.692215		-0.383833	0.611146		-0.0872499	1		0.506232	0.729316		0.593482	0.546081
ENSG00000001461	NIPAL3	0.764622	0.0232036		0.914299	0.00556933		0.742944	0.0330757		-0.171355	1		-0.149677	0.907802		0.0216781	0.982641
ENSG00000001497	LAS1L	-0.0595925	0.877902		-0.0377359	0.930449		0.0806446	0.846985		0.118381	1		-0.0218566	0.991108		-0.140237	0.819117
ENSG00000001561	ENPP4	0.78802	NA		1.92781	NA		4.50224	NA		2.57443	1		-1.13979	NA		-3.71422	NA
ENSG00000001617	SEMA3F	-0.314249	0.452867		-0.489842	0.227718		-0.578851	0.162512		-0.0890093	1		0.175593	0.899443		0.264602	0.715603
ENSG00000001629	ANKIB1	-0.191217	0.222568		-0.204299	0.205836		-0.291714	0.0644348		-0.0874156	1		0.0130813	0.989646		0.100497	0.729564
ENSG00000001630	CYP51A1	1.51908	0.0176322		0.681851	0.415368		-0.183376	0.881613		-0.865227	1		0.837232	0.57384		1.70246	0.0862301
ENSG00000001631	CCM1 ENSG00000001631	0.099539	0.842581		-0.10286	0.856208		0.147554	0.78442		0.250413	1		0.202399	0.889798		-0.0480147	0.962665
ENSG00000002016	RAD52	-0.393191	0.475144		-0.315481	0.612812		-0.795509	0.185821		-0.480028	1		-0.07771	0.977713		0.402318	0.698117
ENSG00000002079	MYH16	-3.28926	NA		-2.20112	NA		-0.747064	NA		1.45406	1		0	NA		-2.5422	NA
ENSG00000002330	BAD	0.303392	0.327874		-0.217582	0.541771		-0.454755	0.169361		-0.237173	1		0.520973	0.308278		0.758146	0.0358092
ENSG00000002549	LAP3	-0.44237	0.0043553		-0.54657	0.000669747		-0.483481	0.00438503		0.0630893	1		0.104201	0.859059		0.0411115	0.923031
ENSG00000002726	AOC1	1.58546	0.627363		2.95921	0.29189		6.65405	0.00198341		3.69484	1		-1.37376	NA		-5.0686	0.0523222
ENSG00000002745	WNT16	-4.78034	NA		-3.6922	NA		-3.24292	NA		0	1		0	NA		0	NA
ENSG00000002746	HECW1	1.09636	0.217648		1.43617	0.0979228		1.4472	0.107273		0.0110323	1		-0.339807	0.908656		-0.350839	0.835673
ENSG00000002822	MAD1L1	-2.72934	NA		-4.32301	0.0276828		-1.55019	0.44468		2.77281	1		1.59366	NA		-1.17915	NA
ENSG00000002834	LASP1	0.404407	0.0586456		0.438226	0.0391823		0.506632	0.0156207		0.0684059	1		-0.0338189	0.976934		-0.102225	0.816223
ENSG00000002919	SNX11	-0.00962834	0.984089		0.112371	0.827394		0.0733413	0.897697		-0.0390293	1		-0.121999	0.934054		-0.0829696	0.927566
ENSG00000002933	TMEM176A	-3.18317	NA		-2.09504	NA		0.286803	NA		2.38184	1		0	NA		-3.46998	NA
ENSG00000003056	M6PR ENSG00000003056	-0.292135	0.138422		-0.565654	0.00222918		-0.717418	0.000132404		-0.151764	1		0.273518	0.50719		0.425282	0.0967473
ENSG00000003096	KLHL13	-1.76272	4.1137e-11		-1.77568	1.79335e-09		-1.59678	2.35201e-07		0.178902	1		0.0129618	0.995447		-0.165941	0.825913
ENSG00000003137	CYP26B1	-1.07403	NA		0.53681	0.839437		1.60356	0.438993		1.06675	1		-1.61084	NA		-2.67759	NA
ENSG00000003147	ICA1	1.10826	NA		-1.39136	NA		1.27192	NA		2.66328	1		2.49962	NA		-0.163658	NA
ENSG00000003249	DBNDD1	-1.81092	0.0788372		-3.38609	0.00892667		-2.22408	0.0701789		1.16201	1		1.57517	NA		0.41316	0.880405
ENSG00000003393	ALS2	-0.214361	0.389042		-0.308673	0.199354		-0.315046	0.20368		-0.00637262	1		0.0943124	0.909452		0.100685	0.834072
ENSG00000003400	CASP10 ENSG00000003400	0.169526	0.797193		0.409304	0.504983		0.0607749	0.943652		-0.348529	1		-0.239778	0.898311		0.108751	0.933832
ENSG00000003402	CFLAR	2.08105	2.39664e-30		2.22323	5.18764e-34		2.1071	5.04244e-30		-0.11613	1		-0.142174	0.824919		-0.0260437	0.961433
ENSG00000003436	TFPI	2.0787	3.00631e-27		2.49407	5.23928e-39		2.38495	1.55378e-35		-0.109121	1		-0.415374	0.282766		-0.306253	0.355017
ENSG00000003509	NDUFAF7	-0.344611	0.325101		-0.367412	0.327681		-0.523889	0.168418		-0.156477	1		0.0228018	0.992535		0.179279	0.806713
ENSG00000003756	RBM5 variant	-0.0825487	0.754359		-0.22473	0.33012		-0.215098	0.370311		0.00963125	1		0.142181	0.820671		0.13255	0.737894
ENSG00000003989	SLC7A2	3.09604	0.0669521		4.61646	0.00280046		7.30114	2.34029e-07		2.68468	0.0994635		-1.52042	0.401184		-4.2051	3.02946e-07
ENSG00000004059	ARF5	0.0506668	0.886204		-0.243461	0.426109		-0.565294	0.043045		-0.321833	1		0.294127	0.633728		0.61596	0.0689086
ENSG00000004139	SARM1	0.0166964	0.978175		-0.197828	0.744172		-0.278804	0.641013		-0.0809759	1		0.214524	0.89767		0.2955	0.73864
ENSG00000004142	POLDIP2	-0.162258	0.472319		-0.408773	0.0415317		-0.60823	0.00236763		-0.199457	1		0.246515	0.586527		0.445972	0.090612
ENSG00000004399	PLXND1	0.814944	0.000256965		1.00565	5.73823e-06		1.06288	2.12597e-06		0.0572294	1		-0.190708	0.779328		-0.247937	0.530005
ENSG00000004455	AK2	-0.474223	0.0353522		-0.545345	0.0161881		-0.686088	0.00246883		-0.140742	1		0.0711223	0.939821		0.211865	0.605048
ENSG00000004468	CD38	-0.762071	NA		0.145741	NA		2.42207	NA		2.27633	1		-0.907812	NA		-3.18414	NA
ENSG00000004478	FKBP4	-0.933024	0.000133195		-1.21299	1.58139e-06		-1.07059	4.66632e-05		0.142401	1		0.279961	0.697983		0.137561	0.819266
ENSG00000004487	KDM1A	-0.525557	0.0158343		-0.636173	0.00327566		-0.550567	0.0143987		0.0856061	1		0.110616	0.89767		0.0250099	0.967225
ENSG00000004534	RBM6	-0.370723	0.117708		-0.306214	0.229012		-0.130407	0.667167		0.175807	1		-0.0645091	0.945132		-0.240316	0.537694
ENSG00000004660	CAMKK1	0.212561	0.733077		-0.506227	0.401582		-0.601513	0.335953		-0.0952861	1		0.718789	0.507331		0.814075	0.299184
ENSG00000004700	RECQL	0.627058	0.0036523		0.257872	0.31316		0.25077	0.334244		-0.00710178	1		0.369185	0.392199		0.376287	0.231676
ENSG00000004766	VPS50	-0.0947983	0.697016		-0.144228	0.549838		-0.0422293	0.888274		0.101998	1		0.0494295	0.949687		-0.052569	0.912412
ENSG00000004777	ARHGAP33 ENSG00000004777	-0.70507	0.739671		0.0868369	0.971703		-0.11222	0.966684		-0.199057	1		-0.791907	NA		-0.59285	NA
ENSG00000004779	NDUFAB1 ENSG00000004779	0.237799	0.233356		0.214495	0.327716		-0.0063488	0.98377		-0.220843	1		0.0233046	0.981983		0.244148	0.445455
ENSG00000004799	PDK4 ENSG00000004799	5.73051	2.54937e-14		5.7893	1.9684e-14		5.3914	2.50671e-12		-0.397902	1		-0.0587906	0.977713		0.339111	0.635383
ENSG00000004809	HEL-S-18	-3.17512	NA		-2.08698	NA		-1.63771	NA		0	NA		0	NA		0	NA
ENSG00000004838	ZMYND10	-1.31021	0.545737		-0.717964	0.781869		2.15637	0.180248		2.87433	1		-0.592246	NA		-3.46658	NA
ENSG00000004846	ABCB5	1.40604	0.312714		2.45907	0.0480387		2.21094	0.0987655		-0.248128	1		-1.05303	NA		-0.804902	0.694114
ENSG00000004864	SLC25A13	-0.731186	0.0100019		-0.946963	0.00218755		-0.854554	0.0100152		0.0924085	1		0.215777	0.842532		0.123369	0.872589
ENSG00000004866	ST7 ENSG00000004866	-0.425778	0.22805		-0.723483	0.0454677		-0.953552	0.0130122		-0.230069	1		0.297706	0.771892		0.527774	0.373616
ENSG00000004897	CDC27	-0.58837	3.75799e-07		-0.536536	9.93595e-06		-0.344377	0.00861773		0.192159	1		-0.0518347	0.920206		-0.243993	0.179709
ENSG00000004939	SLC4A1	-1.13555	NA		-0.0474216	NA		1.41997	NA		1.46739	NA		0	NA		-2.55552	NA
ENSG00000004948	CALCR	-1.13556	0.715307		0.889091	0.783783		5.41426	0.00315139		4.52517	1		-2.02465	NA		-6.54981	NA
ENSG00000004961	HCCS	-0.291177	0.254479		-0.0226321	0.949364		0.0942896	0.77747		0.116922	1		-0.268545	0.643252		-0.385467	0.277767
ENSG00000004975	DVL2	0.558513	0.0687652		0.447911	0.182467		0.458945	0.185613		0.0110341	1		0.110602	0.927623		0.0995682	0.887218
ENSG00000005007	UPF1	0.5773	0.0155531		0.694617	0.00378565		0.867636	0.0002547		0.173019	1		-0.117317	0.898503		-0.290336	0.458527
ENSG00000005020	SKAP2	0.798298	1.89605e-05		0.823379	1.64311e-05		1.11242	2.66185e-09		0.289041	1		-0.0250809	0.981983		-0.314122	0.285208
ENSG00000005022	SLC25A5	-0.597562	0.0009482		-0.722079	8.68336e-05		-0.5415	0.00545532		0.180579	1		0.124517	0.852173		-0.0560621	0.905397
ENSG00000005059	MCUB ENSG00000005059	-0.773553	0.000363898		-1.0837	1.78009e-06		-0.962648	5.19948e-05		0.121049	1		0.310145	0.594336		0.189096	0.694616
ENSG00000005073	HOXA11	0.0907218	0.888985		-0.0603943	0.935032		0.207584	0.759252		0.267978	1		0.151116	0.93925		-0.116862	0.92124
ENSG00000005075	POLR2J ENSG00000005075	0.246767	0.500586		0.310552	0.401936		0.390872	0.28972		0.0803202	1		-0.0637855	0.965147		-0.144106	0.832978
ENSG00000005100	DHX33	-0.259556	0.404034		0.28451	0.365138		0.0508962	0.907881		-0.233614	1		-0.544066	0.237097		-0.310452	0.510744
ENSG00000005156	LIG3 ENSG00000005156	-0.466449	0.0853956		-0.274497	0.393498		-0.132023	0.728716		0.142474	1		-0.191952	0.825645		-0.334426	0.464115
ENSG00000005175	RPAP3	-0.773548	0.000574904		-0.463222	0.0666043		-0.298578	0.2876		0.164644	1		-0.310326	0.585556		-0.47497	0.157754
ENSG00000005187	ACSM3 ENSG00000005187	-0.417446	0.792549		0.424311	0.798135		0.180517	0.927608		-0.243794	1		-0.841757	NA		-0.597963	NA
ENSG00000005189	LOC81691	-0.210761	0.650356		0.0263862	0.96217		0.0208266	0.972507		-0.00555961	1		-0.237147	0.851491		-0.231588	0.760658
ENSG00000005194	CIAPIN1	-0.251438	0.34878		-0.573814	0.0249374		-0.422182	0.134748		0.151632	1		0.322376	0.582414		0.170743	0.736854
ENSG00000005206	SPPL2B	0.77657	0.101737		0.738405	0.152432		0.327515	0.620889		-0.41089	1		0.0381647	0.990324		0.449054	0.605048
ENSG00000005238	FAM214B	0.634891	0.0385352		0.234447	0.5542		-0.0947989	0.8449		-0.329246	1		0.400444	0.57166		0.72969	0.0794582
ENSG00000005243	COPZ2 ENSG00000005243	-0.0577181	0.840239		-0.286187	0.222478		-0.293787	0.223416		-0.00760041	1		0.228469	0.66765		0.236069	0.504197
ENSG00000005249	PRKAR2B ENSG00000005249	1.23196	0.137096		3.28134	1.10351e-06		4.27374	3.87465e-11		0.992401	1		-2.04938	0.00709151		-3.04178	1.77003e-07
ENSG00000005302	MSL3	-0.0562431	0.860791		-0.269665	0.338748		-0.339879	0.240559		-0.0702136	1		0.213422	0.754036		0.283636	0.498748
ENSG00000005339	CREBBP	0.0867892	0.786693		0.564812	0.0175384		0.625449	0.00979284		0.0606366	1		-0.478023	0.230732		-0.538659	0.0771392
ENSG00000005379	TSPOAP1	-0.595969	0.735767		-0.576921	0.770851		-0.135072	0.952197		0.441849	1		-0.0190489	NA		-0.460898	NA
ENSG00000005436	GCFC2	-0.369283	0.120953		-0.248784	0.371934		-0.0820207	0.810989		0.166763	1		-0.1205	0.897386		-0.287263	0.472379
ENSG00000005448	WDR54	-0.370366	0.359105		-0.675797	0.0867515		-0.579616	0.172555		0.0961809	1		0.305431	0.78144		0.20925	0.79468
ENSG00000005469	CROT	0.390095	0.0688752		0.293743	0.2273		0.375524	0.11991		0.0817819	1		0.0963527	0.907304		0.0145708	0.981897
ENSG00000005471	ABCB4	1.69163	NA		-0.797188	NA		0.655002	NA		1.45219	1		2.48882	NA		1.03663	NA
ENSG00000005483	KMT2E	-0.00918236	0.977597		0.555513	0.00892285		0.673115	0.00138954		0.117602	1		-0.564695	0.0675423		-0.682298	0.00528073
ENSG00000005486	RHBDD2	-0.0225273	0.966132		-0.301537	0.503488		-0.341536	0.461107		-0.0399987	1		0.27901	0.79753		0.319009	0.644994
ENSG00000005700	IBTK	-0.494789	3.23275e-05		-0.384226	0.00307545		-0.294638	0.0357229		0.0895875	1		-0.110564	0.77791		-0.200151	0.335711
ENSG00000005801	ZNF195	-1.13445	1.63275e-06		-0.93846	0.000329036		-0.81614	0.00335771		0.12232	1		-0.195992	0.829721		-0.318312	0.513273
ENSG00000005810	MYCBP2	0.260306	0.224742		0.868252	8.96765e-07		0.938009	1.12483e-07		0.0697576	1		-0.607946	0.013244		-0.677703	0.00112928
ENSG00000005812	FBXL3	0.578062	0.0433584		0.984556	0.00019133		0.651075	0.0219877		-0.33348	1		-0.406494	0.493337		-0.0730139	0.914124
ENSG00000005844	ITGAL	-1.90771	NA		-0.81957	NA		0.644265	NA		1.46383	1		0	NA		-2.55197	NA
ENSG00000005882	PDK2	0.220225	0.725723		0.0585136	0.938352		0.548002	0.339746		0.489488	1		0.161712	0.936248		-0.327777	0.725374
ENSG00000005884	ITGA3	-0.967443	0.000388163		-0.85645	0.00227572		-0.652254	0.0276324		0.204196	1		-0.110993	0.923896		-0.315189	0.514934
ENSG00000005889	ZFX	-0.153703	0.50253		-0.10112	0.696073		0.000899307	0.997644		0.102019	1		-0.0525835	0.947473		-0.154603	0.666941
ENSG00000005893	LAMP2	0.0479718	0.888261		-0.132456	0.67391		-0.21727	0.445818		-0.0848141	1		0.180427	0.797162		0.265241	0.491541
ENSG00000005961	ITGA2B ENSG00000005961	-3.75875	NA		-1.64887	NA		-1.22862	NA		0.420252	1		-2.10987	NA		-2.53013	NA
ENSG00000005981	ASB4	0	NA		1.98554	NA		2.3817	NA		0.396156	NA		-2.15936	NA		-2.55552	NA
ENSG00000006007	GDE1	0.215827	0.274722		0.199188	0.335165		-0.0680384	0.79108		-0.267227	1		0.0166387	0.988552		0.283866	0.292324
ENSG00000006015	REX1BD	0.164168	0.717256		0.216865	0.638562		-0.730097	0.0882473		-0.946962	1		-0.0526974	0.978881		0.894265	0.0776963
ENSG00000006016	CRLF1	3.25004	0.00047652		3.88906	2.26777e-05		4.15149	6.46736e-06		0.26243	1		-0.639017	0.712277		-0.901446	0.3729
ENSG00000006025	OSBPL7	0.0980086	0.895789		-0.506937	0.480355		-0.665717	0.380188		-0.15878	1		0.604946	0.687318		0.763726	0.454426
ENSG00000006042	TMEM98	0.622865	0.266881		0.152635	0.85158		0.348114	0.638945		0.195479	1		0.47023	0.75348		0.274751	0.812613
ENSG00000006047	YBX2	-3.15141	NA		-2.06328	NA		-0.595885	NA		1.46739	1		0	NA		-2.55553	NA
ENSG00000006062	MAP3K14	0.183617	0.70995		-0.0135672	0.981565		0.0437102	0.948566		0.0572774	1		0.197185	0.89767		0.139907	0.88226
ENSG00000006071	ABCC8	-3.17512	NA		-2.08698	NA		-1.63771	NA		0	NA		0	NA		0	NA
ENSG00000006118	TMEM132A	-4.31918	0.000388493		-3.07484	0.0129785		-3.06612	0.0227844		0.00872797	1		-1.24434	NA		-1.25307	0.66264
ENSG00000006125	AP2B1	0.383357	0.014125		0.637779	1.57164e-05		0.825786	1.31245e-08		0.188007	1		-0.254422	0.41639		-0.442429	0.0166955
ENSG00000006194	ZNF263	-0.259949	0.23349		-0.588559	0.00552546		-0.30082	0.222034		0.287739	1		0.32861	0.470278		0.0408711	0.941043
ENSG00000006282	SPATA20	0.753704	0.00648335		0.03583	0.935024		-0.172517	0.653203		-0.208347	1		0.717874	0.0916306		0.926221	0.00463598
ENSG00000006283	CACNA1G	-2.53212	NA		-2.40577	NA		-1.9565	NA		0	1		-0.126346	NA		-0.57562	NA
ENSG00000006327	TNFRSF12A	-0.740901	0.00337793		-0.937048	0.000235306		-1.10216	2.27707e-05		-0.16511	1		0.196148	0.816478		0.361258	0.407311
ENSG00000006377	DLX6	-1.067	0.143164		-0.808027	0.341009		0.205754	0.834384		1.01378	1		-0.258969	NA		-1.27275	0.207372
ENSG00000006432	MAP3K9	-1.29374	0.146739		-1.86937	0.0372263		-1.89073	0.0434065		-0.021358	1		0.575624	0.84919		0.596982	0.738078
ENSG00000006451	RALA	-0.132175	0.655829		0.129097	0.677494		0.373682	0.140589		0.244586	1		-0.261272	0.644299		-0.505857	0.0920248
ENSG00000006453	BAIAP2L1	-0.305025	0.520875		-0.751284	0.0970767		0.272254	0.595211		1.02354	1		0.446259	0.687318		-0.577279	0.345523
ENSG00000006459	KDM7A	0.885921	0.0479567		1.35735	0.00154268		1.07882	0.0214323		-0.278534	1		-0.471431	0.651031		-0.192896	0.840479
ENSG00000006468	ETV1	-1.06638	2.2013e-09		-0.905193	1.41165e-06		-0.82148	2.38494e-05		0.0837131	1		-0.161183	0.792291		-0.244896	0.472691
ENSG00000006530	FLJ10842	-0.379045	0.122666		-0.499433	0.0517302		-0.310111	0.287513		0.189322	1		0.120388	0.899443		-0.068934	0.911124
ENSG00000006534	ALDH3B1	0.991706	0.000494054		0.801201	0.00762282		0.508742	0.131647		-0.292459	1		0.190505	0.851357		0.482964	0.278653
ENSG00000006576	PHTF2	-0.318925	0.0881816		-0.196341	0.366857		-0.0789275	0.76227		0.117414	1		-0.122584	0.844402		-0.239998	0.428181
ENSG00000006606	CCL26	-5.01646	0.00561173		-3.12784	0.0813306		-4.44084	0.0161666		-1.313	1		-1.88862	NA		-0.575623	NA
ENSG00000006607	FARP2	0.009123	0.97579		0.280371	0.210933		0.154224	0.563331		-0.126147	1		-0.271248	0.540137		-0.145101	0.719438
ENSG00000006625	GGCT ENSG00000006625	-1.25938	0.000952321		-1.11217	0.00876378		-1.01891	0.0248318		0.0932603	1		-0.147213	0.937096		-0.240473	0.804719
ENSG00000006634	DBF4	-1.30724	2.24047e-10		-1.53126	1.01043e-11		-1.35201	8.15667e-09		0.179243	1		0.224021	0.762018		0.0447774	0.946614
ENSG00000006638	TBXA2R	-1.06302	0.476434		-0.650503	0.713024		-0.24541	0.90187		0.405093	1		-0.412516	NA		-0.817609	NA
ENSG00000006652	IFRD1	-0.657167	0.0468689		-0.781031	0.0286695		-0.652274	0.0914241		0.128757	1		0.123864	0.934346		-0.00489246	0.997329
ENSG00000006695	COX10	0.0121407	0.981633		-0.0270327	0.962383		-0.310782	0.552237		-0.28375	1		0.0391734	0.985887		0.322923	0.67438
ENSG00000006704	GTF2IRD1	0.188089	0.643625		-0.0112398	0.981542		0.0450785	0.93513		0.0563183	1		0.199329	0.866294		0.143011	0.84959
ENSG00000006712	PAF1	-0.0618541	0.807646		-0.263407	0.22431		-0.0782983	0.774327		0.185109	1		0.201553	0.687318		0.0164442	0.976855
ENSG00000006715	VPS41	0.140131	0.660943		0.0105234	0.97748		-0.0295167	0.941124		-0.04004	1		0.129607	0.889798		0.169647	0.721136
ENSG00000006744	ELAC2 ENSG00000006744	-0.187114	0.501228		-0.439851	0.0749185		-0.398294	0.125955		0.041557	1		0.252737	0.674905		0.21118	0.624329
ENSG00000006747	SCIN	-1.40207	0.154765		-1.9909	0.0473076		-1.55979	0.139444		0.431116	1		0.588833	0.870007		0.157717	0.95084
ENSG00000006756	ARSD	0.294172	0.411256		0.109433	0.810989		0.181848	0.670738		0.0724158	1		0.18474	0.870007		0.112324	0.876382
ENSG00000006831	ADIPOR2	0.0499982	0.845399		-0.0414778	0.883971		0.110159	0.665266		0.151637	1		0.091476	0.899149		-0.0601612	0.892875
ENSG00000006837	CDKL3	0.131483	0.919182		-0.105622	0.942263		0.309798	0.818686		0.41542	1		0.237105	NA		-0.178315	0.939432
ENSG00000007038	PRSS21	-2.42144	NA		-1.3333	NA		0.134087	NA		1.46739	1		0	NA		-2.55552	NA
ENSG00000007047	MARK4	1.07037	0.0018073		1.25309	0.00034457		0.802222	0.0486195		-0.450864	1		-0.182718	0.889798		0.268145	0.703801
ENSG00000007062	CD133	-3.17512	NA		-2.08698	NA		-1.63771	NA		0	NA		0	NA		0	NA
ENSG00000007080	CCDC124 ENSG00000007080	0.845271	0.014067		0.730474	0.0463107		0.968478	0.00631358		0.238004	1		0.114797	0.936248		-0.123207	0.875936
ENSG00000007168	PAFAH1B1	-0.124798	0.492273		0.0085695	0.970047		0.19569	0.249131		0.187121	1		-0.133367	0.74599		-0.320488	0.0988226
ENSG00000007202	KIAA0100	-0.143575	0.357634		-0.157918	0.312802		-0.215344	0.155159		-0.0574253	1		0.0143436	0.985574		0.0717689	0.804719
ENSG00000007255	TRAPPC6A	0.491935	0.543456		0.943642	0.195963		0.537325	0.540351		-0.406317	1		-0.451707	0.823079		-0.0453898	0.981897
ENSG00000007264	MATK	-3.43256	NA		-2.34443	NA		-1.89515	NA		0	NA		0	NA		0	NA
ENSG00000007341	ST7L	0.299022	0.204993		0.350856	0.154316		0.270244	0.328561		-0.0806127	1		-0.051834	0.958117		0.0287788	0.962665
ENSG00000007350	TKTL1	0	NA		1.98555	NA		0	NA		-0.621954	NA		-2.15936	NA		0	NA
ENSG00000007372	PAX6	-2.84859	1.39322e-06		-2.87808	2.25846e-05		-2.59175	0.000261788		0.286328	1		0.0294933	0.995447		-0.256835	0.888789
ENSG00000007376	RPUSD1	0.48858	0.352814		0.182544	0.786978		-0.424224	0.506022		-0.606768	1		0.306036	0.844215		0.912804	0.194
ENSG00000007384	RHBDF1	0.899653	0.000413808		0.624745	0.0315071		0.233397	0.541612		-0.391348	1		0.274907	0.697752		0.666256	0.0733597
ENSG00000007392	LUC7L	-0.293051	0.241776		-0.262915	0.344292		-0.193622	0.53168		0.069293	1		-0.0301357	0.981983		-0.0994287	0.858105
ENSG00000007516	BAIAP3 ENSG00000007516	-0.539647	NA		-0.738221	NA		-2.27381	NA		-1.53559	1		0.198574	NA		1.73416	NA
ENSG00000007520	TSR3	0.293702	0.289512		-0.0583236	0.880091		-0.214845	0.526003		-0.156522	1		0.352026	0.528379		0.508547	0.16373
ENSG00000007541	PIGQ	0.478825	0.302087		0.206143	0.73514		-0.653724	0.263343		-0.859866	1		0.272682	0.85094		1.13255	0.0756846
ENSG00000007545	CRAMP1	0.577757	0.218429		0.686837	0.158662		0.395182	0.507255		-0.291654	1		-0.10908	0.950187		0.182575	0.860407
ENSG00000007866	TEAD3	2.02545	1.02029e-12		2.17547	8.2396e-14		2.16173	4.33649e-13		-0.013745	1		-0.150019	0.893111		-0.136274	0.831223
ENSG00000007923	DNAJC11	-0.0117908	0.969519		-0.0580158	0.854594		-0.318127	0.212616		-0.260111	1		0.046225	0.963034		0.306336	0.381962
ENSG00000007933	FMO3	5.98301	2.14304e-14		6.6653	9.04666e-18		6.47826	9.0912e-17		-0.187043	1		-0.68229	0.768175		-0.495247	0.75213
ENSG00000007944	MYLIP	0.821701	0.0133541		1.00508	0.0022474		0.818469	0.0196284		-0.18661	1		-0.183379	0.882533		0.00323155	0.998093
ENSG00000007968	E2F2	-1.20535	0.151432		-0.466405	0.651316		-0.596453	0.559584		-0.130048	1		-0.738941	0.737286		-0.608893	0.701814
ENSG00000008018	PSMB1	-0.354395	0.0032095		-0.516139	2.71938e-05		-0.59433	3.24612e-06		-0.0781916	1		0.161744	0.605135		0.239936	0.213617
ENSG00000008083	JARID2	-1.11448	0.00213769		-1.1648	0.0033651		-1.25053	0.00311295		-0.0857351	1		0.0503193	0.981983		0.136054	0.895198
ENSG00000008086	CDKL5	0.200904	0.636722		0.657437	0.0618901		0.781063	0.0268649		0.123626	1		-0.456533	0.528379		-0.580159	0.225553
ENSG00000008118	CAMK1G	-2.78713	NA		-1.699	NA		-1.24973	NA		0	NA		0	NA		0	NA
ENSG00000008128	CDK11A	0.0529941	0.977764		0.640868	0.715748		0.448626	0.816323		-0.192242	1		-0.587874	NA		-0.395632	NA
ENSG00000008130	NADK	0.741553	0.000594369		0.405878	0.113266		0.169385	0.598629		-0.236492	1		0.335675	0.501723		0.572167	0.0628537
ENSG00000008196	TFAP2B	-0.721748	0.624277		-0.349129	0.844071		-0.210897	0.913809		0.138232	1		-0.372619	NA		-0.51085	0.858813
ENSG00000008226	DLEC1	2.54669	NA		0.00990436	NA		0.410425	NA		0.400521	1		2.53678	NA		2.13626	NA
ENSG00000008256	CYTH3	1.58235	8.68311e-16		1.74114	9.14897e-19		1.71921	4.50814e-18		-0.0219269	1		-0.158792	0.815653		-0.136865	0.749966
ENSG00000008277	ADAM22	-1.13556	NA		0.86127	NA		1.41759	NA		0.556315	NA		-1.99683	NA		-2.55315	NA
ENSG00000008282	SYPL1	0.291427	0.145425		0.524485	0.00467554		0.624174	0.000760291		0.0996889	1		-0.233058	0.593881		-0.332747	0.209412
ENSG00000008283	CYB561	-0.204019	0.58763		-0.130261	0.764461		-0.370305	0.326017		-0.240045	1		-0.0737581	0.956168		0.166286	0.80882
ENSG00000008294	SPAG9	-0.249081	0.374768		-0.228792	0.419761		-0.379942	0.143794		-0.15115	1		-0.0202889	0.990324		0.130861	0.789326
ENSG00000008300	CELSR3	-0.304445	0.660943		-0.698664	0.282741		-0.175213	0.828354		0.523451	1		0.394219	0.829721		-0.129232	0.926639
ENSG00000008311	AASS	0.0440014	0.876365		0.26321	0.240985		0.244693	0.299202		-0.0185168	1		-0.219208	0.661924		-0.200692	0.564039
ENSG00000008323	PLEKHG6	-1.874	NA		-0.838719	NA		-1.29838	NA		-0.459665	1		-1.03528	NA		-0.575619	NA
ENSG00000008324	SS18L2	-0.00499941	0.98957		0.268115	0.415438		0.161415	0.675897		-0.1067	1		-0.273114	0.704134		-0.166414	0.775685
ENSG00000008382	MPND	0.248001	0.787027		0.0929256	0.932612		0.23436	0.824133		0.141435	1		0.155076	NA		0.0136411	0.995229
ENSG00000008394	MGST1	1.62848	1.08368e-09		1.52845	1.49958e-08		1.48723	4.67874e-08		-0.0412131	1		0.10003	0.934727		0.141243	0.822459
ENSG00000008405	CRY1	-1.0828	2.99199e-05		-1.03854	0.000325884		-0.932233	0.0025568		0.106309	1		-0.0442616	0.980146		-0.150571	0.831223
ENSG00000008441	NFIX	0.0240513	0.94118		0.894746	6.53846e-06		0.952285	2.13184e-06		0.0575396	1		-0.870694	0.000348446		-0.928234	2.81808e-05
ENSG00000008513	ST3GAL1	0.576803	0.0345036		0.249537	0.461893		-0.154608	0.696697		-0.404146	1		0.327265	0.619554		0.731411	0.039547
ENSG00000008516	MMP25	-2.78131	NA		-2.65497	NA		-0.00329259	NA		2.65167	1		-0.126347	NA		-2.77802	NA
ENSG00000008517	IL32 ENSG00000008517	-3.41507	NA		-2.28423	NA		0.0271983	NA		2.31143	1		-1.13085	NA		-3.44227	NA
ENSG00000008710	PKD1	0.593036	0.033199		0.798452	0.00372055		0.245774	0.508725		-0.552677	1		-0.205415	0.806004		0.347262	0.465439
ENSG00000008735	MAPK8IP2	-0.0278857	NA		-2.96872	NA		-2.51944	NA		0	1		2.94083	NA		2.49156	NA
ENSG00000008838	MED24	-0.0704737	0.876973		-0.172722	0.699443		-0.159591	0.730664		0.013131	1		0.102248	0.939821		0.0891172	0.913502
ENSG00000008853	RHOBTB2	1.60767	4.52523e-10		1.62983	1.17023e-09		1.21203	3.50874e-05		-0.417801	1		-0.0221575	0.990458		0.395644	0.370392
ENSG00000008869	HEATR5B	0.0582609	0.839619		-0.168564	0.535321		-0.0762651	0.808897		0.0922991	1		0.226825	0.686509		0.134526	0.760413
ENSG00000008952	SEC62	0.432602	0.0541229		0.831612	4.43162e-05		1.08891	4.43011e-08		0.257299	1		-0.39901	0.308278		-0.656309	0.00806675
ENSG00000008988	RPS20	-0.227773	0.144855		-0.354805	0.0143195		-0.322603	0.0309069		0.0322028	1		0.127032	0.758132		0.0948294	0.738148
ENSG00000009307	CSDE1	0.0291935	0.843174		0.147902	0.20324		0.194417	0.0813282		0.0465154	1		-0.118708	0.642532		-0.165223	0.283061
ENSG00000009335	UBE3C	-0.358307	0.00630872		-0.457204	0.000600829		-0.507411	0.000206567		-0.0502063	1		0.0988977	0.822532		0.149104	0.538651
ENSG00000009413	REV3L	0.89712	1.34313e-11		0.955124	1.37254e-12		0.950096	3.92392e-12		-0.00502786	1		-0.0580045	0.920206		-0.0529766	0.875189
ENSG00000009694	TENM1	-2.42144	NA		-1.3333	NA		0.134087	NA		1.46739	1		0	NA		-2.55552	NA
ENSG00000009765	IYD	1.43042	0.348743		1.31472	0.431134		1.36152	0.432355		0.0468015	1		0.115701	NA		0.0688992	NA
ENSG00000009780	FAM76A	-0.0094522	0.981692		-0.114182	0.786299		-0.0636944	0.891146		0.0504873	1		0.10473	0.932684		0.0542422	0.943672
ENSG00000009790	TRAF3IP3	-1.88066	NA		1.36879	NA		0.592773	NA		-0.776017	1		-3.24945	NA		-2.47344	NA
ENSG00000009830	POMT2	0.093839	0.834699		-0.165175	0.734253		0.118266	0.813388		0.283441	1		0.259014	0.806505		-0.0244273	0.980605
ENSG00000009844	VTA1	-0.172304	0.318042		-0.106187	0.592425		-0.278116	0.110239		-0.171928	1		-0.0661169	0.912784		0.105811	0.737315
ENSG00000009950	MLXIPL	-2.86135	NA		-1.77322	NA		-1.32394	NA		0	NA		0	NA		0	NA
ENSG00000009954	BAZ1B	-0.287094	0.0868802		-0.0016058	0.994513		0.0791058	0.719182		0.0807117	1		-0.285489	0.341225		-0.3662	0.0750472
ENSG00000010017	RANBP9	-0.0990661	0.62971		0.0553779	0.81594		-0.151896	0.468494		-0.207274	1		-0.154444	0.722691		0.0528298	0.894934
ENSG00000010030	ETV7	-3.8025	NA		-2.67578	0.266537		-1.1333	0.664201		1.54248	1		-1.12672	NA		-2.6692	NA
ENSG00000010072	SPRTN	-0.479624	0.0733709		-0.646262	0.0223262		-0.468523	0.133571		0.177739	1		0.166639	0.871141		-0.0111005	0.989021
ENSG00000010165	feat	0.00776019	0.981211		-0.0935844	0.778779		-0.0772379	0.82427		0.0163465	1		0.101345	0.909109		0.0849981	0.876822
ENSG00000010219	DYRK4	0.409402	0.258418		-0.115535	0.81594		-0.0305974	0.957057		0.0849376	1		0.524937	0.452695		0.439999	0.42219
ENSG00000010244	ZNF207	-0.545322	7.82956e-05		-0.635478	8.89417e-06		-0.73634	5.45247e-07		-0.100861	1		0.0901567	0.873044		0.191018	0.460671
ENSG00000010256	UQCRC1	1.63418	9.74274e-18		1.02597	3.31633e-07		0.736395	0.000536027		-0.289577	1		0.608202	0.0388414		0.89778	7.9698e-05
ENSG00000010270	STARD3NL	-0.359683	0.0348428		-0.482368	0.00588813		-0.495923	0.00696393		-0.0135554	1		0.122685	0.831906		0.13624	0.699402
ENSG00000010278	CD9	-0.316589	0.712128		-0.914836	0.206309		-1.15721	0.105012		-0.242372	1		0.598247	0.735247		0.840619	0.425016
ENSG00000010292	NCAPD2	-0.775291	0.00414792		-0.674148	0.0160989		-0.454514	0.13533		0.219634	1		-0.101143	0.931081		-0.320777	0.486674
ENSG00000010295	IFFO1	-0.314877	0.514316		-0.496678	0.289172		-0.44957	0.365624		0.0471079	1		0.181801	0.909109		0.134693	0.890622
ENSG00000010318	PHF7	0.0843594	0.92776		-0.207679	0.835576		0.530066	0.5167		0.737744	1		0.292038	0.909452		-0.445706	0.722404
ENSG00000010319	SEMA3G	0	NA		0	NA		4.50567	NA		3.59131	1		0	NA		-4.67945	NA
ENSG00000010322	NISCH	0.472841	0.0428152		0.592315	0.0111757		0.509685	0.0413653		-0.0826293	1		-0.119474	0.893111		-0.0368444	0.952263
ENSG00000010361	FLJ22688	0.563724	0.250846		-0.349686	0.57434		0.0277659	0.971521		0.377452	1		0.91341	0.282766		0.535958	0.496954
ENSG00000010379	SLC6A13	-1.13556	NA		-0.0474261	NA		1.88147	NA		1.92889	NA		0	NA		-3.01703	NA
ENSG00000010404	IDS	0.265654	0.673659		0.266391	0.696823		0.0219807	0.978594		-0.244411	1		-0.000736855	0.999396		0.243674	0.830358
ENSG00000010539	ZNF200	-0.512938	0.130372		-0.366665	0.343011		-0.212551	0.629716		0.154113	1		-0.146273	0.909452		-0.300386	0.628166
ENSG00000010610	CD4	1.33157	0.361199		1.07789	0.511459		1.42078	0.366101		0.342888	1		0.253684	NA		-0.0892038	0.980318
ENSG00000010626	LRRC23	0.647823	0.180664		0.268136	0.684714		0.207846	0.77224		-0.0602898	1		0.379687	0.78144		0.439977	0.621913
ENSG00000010704	HFE	0.459721	0.125585		0.764752	0.00672754		0.970884	0.000487916		0.206132	1		-0.305031	0.667386		-0.511163	0.191043
ENSG00000010803	SCMH1	0.463796	0.105908		0.488166	0.0989943		0.192384	0.604478		-0.295782	1		-0.0243694	0.989646		0.271412	0.584569
ENSG00000010810	FYN	0.56497	0.000254908		0.664679	2.05361e-05		0.73069	3.71913e-06		0.0660104	1		-0.0997097	0.863834		-0.16572	0.557963
ENSG00000010818	HIVEP2	-0.395521	0.0105899		-0.0276082	0.910519		-0.084647	0.709479		-0.0570388	1		-0.367913	0.159116		-0.310874	0.182833
ENSG00000010932	FMO1	0	NA		1.82191	NA		2.3817	NA		0.559795	NA		-1.99572	NA		-2.55552	NA
ENSG00000011007	ELOA	0.0207506	0.917224		0.149831	0.355152		0.163955	0.325244		0.0141241	1		-0.12908	0.724942		-0.143204	0.554816
ENSG00000011009	LYPLA2	-0.512441	0.141433		-0.640592	0.080156		-0.827212	0.0298077		-0.186621	1		0.12815	0.929814		0.314771	0.646261
ENSG00000011021	CLCN6	0.993196	0.0112945		0.991161	0.0168883		0.618149	0.209233		-0.373012	1		0.00203547	0.999078		0.375047	0.615218
ENSG00000011028	MRC2	0.636601	0.0717874		0.856119	0.010523		0.721839	0.0382747		-0.13428	1		-0.219518	0.846013		-0.0852381	0.915853
ENSG00000011105	TSPAN9	1.18466	0.00492467		1.46468	0.0006439		1.66576	0.000118938		0.201086	1		-0.28002	0.828561		-0.481106	0.474192
ENSG00000011114	BTBD7	-0.016682	0.944501		0.0920124	0.675732		0.217412	0.254858		0.1254	1		-0.108694	0.841146		-0.234094	0.357531
ENSG00000011132	APBA3	0.85432	0.0772926		0.843138	0.105924		0.545719	0.379212		-0.297419	1		0.0111813	0.995608		0.308601	0.752669
ENSG00000011143	MKS1	-0.115538	0.864677		-0.315427	0.630417		-0.0689638	0.932805		0.246463	1		0.199888	0.920206		-0.0465744	0.97432
ENSG00000011198	ABHD5	0.0286697	0.939173		-0.00100517	0.997407		-0.32448	0.273339		-0.323474	1		0.0296748	0.981983		0.353149	0.374674
ENSG00000011243	AKAP8L	0.216053	0.398835		0.148699	0.613191		0.068993	0.841661		-0.0797056	1		0.067354	0.942068		0.14706	0.74974
ENSG00000011258	MBTD1	0.331237	0.334783		0.708158	0.0228615		0.524228	0.138534		-0.183929	1		-0.376921	0.586527		-0.192992	0.757508
ENSG00000011260	UTP18	-0.340686	0.0568611		-0.453157	0.0137515		-0.506846	0.00818072		-0.0536896	1		0.11247	0.865497		0.16616	0.635281
ENSG00000011275	RNF216	-0.337183	0.292123		-0.30768	0.352125		-0.355725	0.280127		-0.0480455	1		-0.0295032	0.985887		0.0185423	0.982778
ENSG00000011295	TTC19	0.00597894	0.983512		-0.202604	0.420958		-0.168639	0.535254		0.0339644	1		0.208583	0.704925		0.174618	0.662965
ENSG00000011304	PTBP1	0.0501241	0.83088		0.190099	0.332621		0.344079	0.0541728		0.153981	1		-0.139974	0.775408		-0.293955	0.221001
ENSG00000011332	DPF1	0.340152	0.693231		0.168068	0.873343		0.955054	0.210741		0.786986	1		0.172085	0.952716		-0.614902	0.596528
ENSG00000011376	LARS2	-0.363912	0.0686819		-0.533958	0.0109571		-0.54974	0.0143869		-0.0157827	1		0.170046	0.78642		0.185828	0.65298
ENSG00000011405	PIK3C2A	-0.2893	0.116299		-0.402398	0.0230604		-0.40793	0.0238465		-0.00553224	1		0.113098	0.850305		0.11863	0.729564
ENSG00000011422	PLAUR	-2.00911	3.91767e-09		-2.09976	1.10555e-08		-2.06958	7.03277e-08		0.0301793	1		0.0906556	0.963012		0.0604763	0.957676
ENSG00000011426	ANLN	-1.45851	2.45731e-06		-1.22405	0.000108143		-1.10462	0.000611374		0.119435	1		-0.234456	0.825483		-0.353891	0.529065
ENSG00000011451	WIZ ENSG00000011451	0.777589	0.0537179		0.823543	0.0485325		0.569119	0.231302		-0.254424	1		-0.0459547	0.981983		0.208469	0.808958
ENSG00000011454	RABGAP1	0.26578	0.257355		0.579744	0.00482134		0.775653	0.000109046		0.195909	1		-0.313964	0.473629		-0.509873	0.0488609
ENSG00000011465	DCN	2.83398	4.40588e-57		2.85222	8.71603e-58		2.8493	1.07975e-57		-0.00292003	1		-0.0182463	0.989646		-0.0153263	0.97959
ENSG00000011478	QPCTL	0.312567	0.679201		0.2426	0.782239		-0.0141471	0.988549		-0.256747	1		0.0699668	0.982003		0.326714	0.81311
ENSG00000011485	PPP5C	0.754344	7.45416e-07		0.804424	4.13772e-07		0.529742	0.0028002		-0.274682	1		-0.0500805	0.941669		0.224602	0.41463
ENSG00000011523	CEP68	1.16098	3.81468e-09		1.56936	2.45944e-15		1.45129	2.10909e-12		-0.118076	1		-0.408384	0.255613		-0.290308	0.380346
ENSG00000011566	MAP4K3	-0.0603608	0.802275		0.0881112	0.721478		0.322151	0.0964742		0.234039	1		-0.148472	0.774853		-0.382511	0.103987
ENSG00000011638	TMEM159	1.31537	4.18526e-06		0.938012	0.00313001		0.927788	0.0049712		-0.0102234	1		0.377357	0.603909		0.387581	0.446323
ENSG00000012048	BRCA1	-1.34255	3.08712e-08		-1.45494	8.45398e-09		-1.09731	2.811e-05		0.357621	1		0.112386	0.919683		-0.245235	0.630123
ENSG00000012061	ERCC1	0.0423193	0.925124		-0.241583	0.520227		-0.23735	0.536465		0.00423254	1		0.283902	0.724258		0.27967	0.604698
ENSG00000012171	SEMA3B	-2.96638	0.000982455		-2.3181	0.0203032		-3.00932	0.0147309		-0.691221	1		-0.64828	NA		0.0429406	0.991514
ENSG00000012174	MBTPS2 ENSG00000012174	0.617247	0.0133965		1.27793	3.05877e-08		1.26308	9.08488e-08		-0.0148498	1		-0.660678	0.0592242		-0.645828	0.0324553
ENSG00000012211	LMO6 ENSG00000012211	0.626623	0.299552		0.150798	0.864174		0.53852	0.457735		0.387722	1		0.475825	0.77192		0.088103	0.95233
ENSG00000012223	LTF	-2.57292	NA		-2.44657	NA		-1.00014	NA		1.44643	1		-0.126347	NA		-1.57278	NA
ENSG00000012232	EXTL3	0.28106	0.330841		0.411576	0.136437		0.307548	0.311289		-0.104028	1		-0.130516	0.893518		-0.0264876	0.970607
ENSG00000012504	NR1H4	-1.13556	NA		1.42708	NA		2.24626	NA		0.819184	1		-2.56264	NA		-3.38182	NA
ENSG00000012660	ELOVL5	-0.119389	0.543324		-0.399048	0.0134355		-0.335111	0.050188		0.0639369	1		0.279659	0.362516		0.215723	0.399597
ENSG00000012779	ALOX5	-2.83217	NA		-1.74403	NA		-1.29476	NA		0	NA		0	NA		0	NA
ENSG00000012817	KDM5D	-0.0278428	0.944501		-0.22031	0.51924		-0.261129	0.451521		-0.0408193	1		0.192467	0.825103		0.233286	0.657075
ENSG00000012822	CALCOCO1	1.19895	3.08712e-08		0.96561	1.98528e-05		0.935539	5.34909e-05		-0.0300709	1		0.233337	0.709661		0.263408	0.50423
ENSG00000012963	UBR7	-0.390043	0.0773147		0.00761938	0.980907		-0.0436543	0.898662		-0.0512737	1		-0.397662	0.322692		-0.346389	0.296039
ENSG00000012983	MAP4K5	-0.665424	0.000184206		-0.520601	0.00598039		-0.524655	0.00707724		-0.00405367	1		-0.144822	0.80822		-0.140769	0.708635
ENSG00000013016	EHD3	-0.929882	4.70893e-05		-0.666555	0.0088772		-0.882211	0.00090237		-0.215655	1		-0.263326	0.705024		-0.0476711	0.94665
ENSG00000013275	PSMC4	0.067494	0.793065		-0.314339	0.139625		-0.180128	0.460673		0.134211	1		0.381833	0.263343		0.247622	0.437205
ENSG00000013288	MAN2B2	1.29847	9.37246e-13		1.53973	4.46439e-17		1.44348	1.59356e-14		-0.0962499	1		-0.241262	0.608605		-0.145013	0.705145
ENSG00000013293	SLC7A14	-1.13556	NA		1.72373	NA		1.40756	NA		-0.316167	1		-2.85928	NA		-2.54312	NA
ENSG00000013297	CLDN11	-2.53266	NA		-0.836002	0.717593		-0.889055	0.71351		-0.0530521	1		-1.69666	NA		-1.6436	NA
ENSG00000013306	SLC25A39	-0.162565	0.660943		-0.371264	0.270728		-0.477259	0.158719		-0.105995	1		0.208699	0.824919		0.314694	0.547077
ENSG00000013364	MVP	0.424016	0.13707		0.0606874	0.877743		0.143412	0.682811		0.0827245	1		0.363328	0.528379		0.280604	0.524658
ENSG00000013374	NUB1	-0.154728	0.303947		-0.194448	0.20652		-0.107332	0.548715		0.0871156	1		0.0397202	0.944042		-0.0473955	0.883587
ENSG00000013375	PGM3	-0.902759	6.0193e-09		-1.04875	1.0351e-10		-1.11337	3.27878e-11		-0.0646216	1		0.145988	0.785372		0.21061	0.4952
ENSG00000013392	RWDD2A	-0.184355	0.73757		-0.0234195	0.971587		-0.205973	0.738862		-0.182553	1		-0.160935	0.924893		0.021618	0.98612
ENSG00000013441	CLK1	0.18723	0.519088		-0.0541666	0.878088		-0.0904151	0.784213		-0.0362485	1		0.241396	0.691621		0.277645	0.473568
ENSG00000013503	POLR3B	-0.346089	0.270548		-0.138705	0.728722		-0.0930437	0.826365		0.0456614	1		-0.207384	0.820671		-0.253046	0.641888
ENSG00000013523	ANGEL1	-0.179621	0.788748		0.12494	0.869118		-0.0302852	0.971598		-0.155226	1		-0.304562	0.868518		-0.149336	0.908286
ENSG00000013561	RNF14	0.517011	0.0154945		0.290818	0.237928		0.263352	0.30914		-0.0274664	1		0.226193	0.687318		0.253659	0.48184
ENSG00000013563	DNASE1L1	-0.00334021	0.994496		-0.819872	0.0240116		-0.915019	0.0183691		-0.0951472	1		0.816532	0.148508		0.911679	0.0549399
ENSG00000013573	DDX11	-0.197574	0.681865		-0.791627	0.0598673		-0.324705	0.514883		0.466923	1		0.594053	0.493272		0.127131	0.89137
ENSG00000013583	HEBP1	0.71314	0.0375074		1.15123	0.000414203		1.34718	3.55425e-05		0.195945	1		-0.43809	0.554364		-0.634035	0.161373
ENSG00000013588	GPRC5A	-0.318186	0.379914		-0.891032	0.00921876		-1.42412	0.000149528		-0.533083	1		0.572846	0.402515		1.10593	0.0177387
ENSG00000013619	MAMLD1	0.918217	0.181883		1.45535	0.0245051		1.37432	0.0450364		-0.0810271	1		-0.537133	0.743868		-0.456106	0.696567
ENSG00000013810	TACC3	-0.311377	0.538329		-0.159121	0.783018		0.0022082	0.997166		0.161329	1		-0.152257	0.925977		-0.313586	0.682298
ENSG00000014123	UFL1 ENSG00000014123	-0.0559248	0.816342		0.0887651	0.7113		0.237224	0.235591		0.148459	1		-0.14469	0.776461		-0.293149	0.24719
ENSG00000014138	POLA2	-1.00382	0.452541		-0.427348	0.789274		-0.254849	0.881879		0.172498	1		-0.576472	NA		-0.74897	0.742179
ENSG00000014164	ZC3H3	0.197374	0.835484		0.900383	0.238519		0.895413	0.258068		-0.00496941	1		-0.703009	0.686509		-0.698039	0.548364
ENSG00000014216	CAPN1	0.574847	0.00364634		0.465407	0.0273387		0.408202	0.0659772		-0.0572054	1		0.10944	0.889748		0.166645	0.665039
ENSG00000014641	HEL-S-32	-0.321943	0.0137194		-0.555088	1.55507e-05		-0.568197	1.96366e-05		-0.0131092	1		0.233144	0.382481		0.246254	0.216066
ENSG00000014824	SLC30A9	-0.402316	0.000148376		-0.353117	0.0021056		-0.417344	0.00042219		-0.0642268	1		-0.0491989	0.914103		0.0150279	0.963356
ENSG00000014914	MTMR11	0.367957	0.361981		-0.0296951	0.956832		-0.259623	0.596038		-0.229928	1		0.397652	0.660615		0.62758	0.24818
ENSG00000014919	COX15	-0.00935233	0.980617		-0.23964	0.449783		0.0299115	0.943652		0.269551	1		0.230288	0.754947		-0.0392639	0.954513
ENSG00000015133	CCDC88C	-0.065656	NA		0.575732	0.813265		-0.389081	0.895115		-0.964813	1		-0.641388	NA		0.323425	NA
ENSG00000015153	YAF2	0.0888708	0.792487		0.21825	0.480399		0.368084	0.201069		0.149834	1		-0.12938	0.89367		-0.279214	0.510597
ENSG00000015171	ZMYND11	-0.0641894	0.757813		-0.0576945	0.796188		0.0684144	0.752679		0.126109	1		-0.00649493	0.995344		-0.132604	0.64496
ENSG00000015285	WAS	2.31552	NA		1.56157	0.578816		3.8597	0.0595933		2.29813	1		0.753951	NA		-1.54418	NA
ENSG00000015475	BID	-0.759177	0.0391471		-1.24116	0.00063505		-1.30283	0.000536314		-0.0616656	1		0.481986	0.587056		0.543651	0.368427
ENSG00000015479	MATR3	-0.936643	0.0204022		-0.659346	0.161836		-0.938969	0.0596573		-0.279623	1		-0.277297	0.85848		0.00232536	0.999468
ENSG00000015520	NPC1L1 ENSG00000015520	-2.42143	NA		-1.3333	NA		-0.884024	NA		0	NA		0	NA		0	NA
ENSG00000015532	XYLT2	-0.0960567	0.798127		-0.18787	0.612445		-0.0103121	0.981885		0.177557	1		0.0918129	0.938579		-0.0857445	0.902045
ENSG00000015592	STMN4	-1.87546	NA		-0.685489	NA		-1.29984	NA		-0.614351	1		-1.18997	NA		-0.57562	NA
ENSG00000015676	NUDCD3	0.14014	0.621388		0.0476318	0.887933		0.00792291	0.982259		-0.0397089	1		0.0925082	0.914041		0.132217	0.774213
ENSG00000016864	GLT8D1 ENSG00000016864	0.0480696	0.817238		0.0274737	0.907827		-0.0441156	0.852804		-0.0715892	1		0.0205959	0.981948		0.0921851	0.777905
ENSG00000017260	ATP2C1	0.228937	0.207467		0.380303	0.0230824		0.320019	0.0708102		-0.0602837	1		-0.151366	0.732673		-0.0910826	0.791183
ENSG00000017427	IGF1	-1.70626	0.438129		1.15943	0.539183		2.61911	0.0857211		1.45968	1		-2.86569	NA		-4.32537	0.0403245
ENSG00000017483	SLC38A5	-2.02191	0.00113036		-3.15009	6.67562e-06		-2.6939	0.00016041		0.456187	1		1.12817	0.495367		0.671987	0.626218
ENSG00000017797	RALBP1	0.406885	0.0016164		0.379137	0.00531071		0.515705	0.000114057		0.136568	1		0.0277484	0.967113		-0.108819	0.672907
ENSG00000018189	RUFY3	0.0121791	0.965859		0.0937927	0.716524		0.0640559	0.812901		-0.0297369	1		-0.0816136	0.909109		-0.0518768	0.910724
ENSG00000018280	SLC11A1	0.90031	0.609889		0.561289	0.789488		-0.389762	0.881363		-0.951051	1		0.339021	NA		1.29007	NA
ENSG00000018408	WWTR1 ENSG00000018408	-0.847279	4.25234e-10		-0.426858	0.00466994		0.011631	0.962335		0.438489	0.629228		-0.420421	0.0598904		-0.85891	1.90144e-08
ENSG00000018510	AGPS	-0.33929	0.0154441		-0.193966	0.23115		-0.0576306	0.77614		0.136336	1		-0.145324	0.702854		-0.281659	0.160257
ENSG00000018610	STEEP1	0.144149	0.617478		-0.0679311	0.848778		-0.56568	0.041763		-0.497749	1		0.21208	0.74998		0.709829	0.0253653
ENSG00000018625	ATP1A2	1.16172	0.691346		3.74403	0.0774124		3.72152	0.0875578		-0.0225097	1		-2.58231	NA		-2.5598	NA
ENSG00000018699	TTC27	-0.643305	0.0539423		-0.509878	0.163976		-0.44565	0.252662		0.0642276	1		-0.133427	0.920465		-0.197654	0.777905
ENSG00000018869	ZNF582 ENSG00000018869	0.789097	0.515372		1.10275	0.355482		1.30149	0.275371		0.198739	1		-0.313655	NA		-0.512394	0.801238
ENSG00000019144	PHLDB1	0.943423	1.47466e-06		1.00601	4.41959e-07		1.13206	1.37252e-08		0.126054	1		-0.0625823	0.94231		-0.188636	0.620283
ENSG00000019186	CYP24A1	-6.86202	0.227277		-5.77389	0.319977		-5.32461	0.36858		0	1		0	NA		0	1
ENSG00000019485	PRDM11	0.401352	0.407304		0.520835	0.294382		0.57409	0.265504		0.053255	1		-0.119483	0.944137		-0.172738	0.859378
ENSG00000019549	SNAI2	2.0904	5.34564e-40		2.02822	3.09142e-36		2.00749	1.45958e-34		-0.0207241	1		0.0621803	0.932467		0.0829044	0.827112
ENSG00000019582	CD74	-2.29161	0.00106974		-5.79835	1.76427e-07		-4.09461	3.71913e-06		1.70375	1		3.50674	0.0353473		1.80299	0.171048
ENSG00000019995	ZRANB1	0.150605	0.579864		0.0439116	0.894526		0.127108	0.664704		0.0831968	1		0.106693	0.898558		0.0234961	0.969296
ENSG00000020129	NCDN	0.754761	0.015589		0.731663	0.0312784		0.701784	0.0527434		-0.0298787	1		0.0230978	0.991653		0.0529766	0.950538
ENSG00000020181	ADGRA2	1.21537	2.18921e-05		1.59692	1.98482e-08		1.40337	2.42798e-06		-0.193547	1		-0.381544	0.57384		-0.187997	0.753178
ENSG00000020256	ZFP64	-0.604305	0.0404595		-0.567593	0.0821255		-0.948035	0.00483649		-0.380442	1		-0.0367121	0.982003		0.34373	0.559766
ENSG00000020426	MNAT1	-0.0847733	0.787027		-0.156758	0.602204		-0.0949715	0.7739		0.0617864	1		0.0719847	0.940776		0.0101982	0.987512
ENSG00000020577	SAMD4A	-0.113436	0.668071		0.412751	0.0509446		0.642171	0.00132565		0.22942	1		-0.526187	0.0788275		-0.755607	0.000656349
ENSG00000020633	RUNX3	-1.91913	NA		-1.66137	NA		-1.15397	NA		0.507404	1		-0.257754	NA		-0.765158	NA
ENSG00000020922	MRE11	-0.473886	0.0265463		-0.171974	0.525197		-0.00276763	0.993426		0.169206	1		-0.301913	0.532741		-0.471119	0.105967
ENSG00000021300	PLEKHB1	-2.42143	NA		-1.3333	NA		-0.884024	NA		0	NA		0	NA		0	NA
ENSG00000021355	HEL57	0.550951	0.0050794		0.561181	0.00575572		0.616378	0.00276521		0.0551973	1		-0.0102304	0.994769		-0.0654277	0.890769
ENSG00000021574	SPAST	-0.487729	0.0314545		-0.512404	0.032627		-0.385487	0.139762		0.126917	1		0.0246745	0.985887		-0.102243	0.847869
ENSG00000021645	NRXN3 ENSG00000021645	-0.100308	0.968392		0.434597	0.86572		2.2917	0.186306		1.85711	1		-0.534905	NA		-2.39201	NA
ENSG00000021762	OSBPL5	2.69943	1.15234e-45		2.64167	2.37911e-41		2.77572	1.4902e-44		0.134056	1		0.0577626	0.94151		-0.0762932	0.860747
ENSG00000021776	AQR	-0.133038	0.398148		-0.0661686	0.729266		-0.0830051	0.657457		-0.0168365	1		-0.0668699	0.899149		-0.0500334	0.876382
ENSG00000021826	CPS1	-0.279719	0.34878		-0.13326	0.7113		-0.20218	0.551437		-0.0689196	1		-0.146458	0.882533		-0.0775389	0.904129
ENSG00000022267	FHL1	0.352313	0.287318		0.326055	0.331704		0.767094	0.00776946		0.441039	1		0.0262579	0.989613		-0.414781	0.342653
ENSG00000022277	RTF2 ENSG00000022277	-0.0961312	0.674337		-0.457563	0.0112492		-0.62085	0.000645036		-0.163287	1		0.361432	0.248228		0.524719	0.0183426
ENSG00000022567	SLC45A4	-0.128608	0.888261		0.152027	0.878837		-0.599556	0.53942		-0.751583	1		-0.280635	NA		0.470948	0.760413
ENSG00000022840	RNF10	0.468734	0.00321255		0.409193	0.0158305		0.404203	0.0215887		-0.00499027	1		0.0595407	0.932111		0.064531	0.865968
ENSG00000022976	ZNF839	0.0592709	0.917582		-0.0372829	0.951573		0.197395	0.72838		0.234678	1		0.0965537	0.956432		-0.138124	0.88242
ENSG00000023041	ZDHHC6	-0.218844	0.310702		-0.383373	0.0695531		-0.240404	0.316265		0.142969	1		0.16453	0.78144		0.0215601	0.969832
ENSG00000023171	GRAMD1B	-0.590483	0.044479		-0.916423	0.00225552		-0.696612	0.0306913		0.219811	1		0.32594	0.687318		0.106129	0.88274
ENSG00000023191	RNH1	0.703307	0.00318815		0.246835	0.402768		0.115453	0.738892		-0.131382	1		0.456472	0.307061		0.587854	0.0592807
ENSG00000023228	NDUFS1	-0.40965	0.00487679		-0.445507	0.00275102		-0.30395	0.0605373		0.141558	1		0.035857	0.958655		-0.105701	0.723704
ENSG00000023287	RB1CC1	0.0725001	0.780688		0.154405	0.511187		0.102197	0.689538		-0.0522072	1		-0.0819044	0.90967		-0.0296972	0.952326
ENSG00000023318	ERP44	0.492482	0.0215043		0.703319	0.000713026		0.907657	9.17229e-06		0.204338	1		-0.210837	0.708478		-0.415175	0.15263
ENSG00000023330	ALAS1	-0.0419186	0.884517		-0.177298	0.500063		-0.199291	0.462482		-0.0219931	1		0.13538	0.852173		0.157373	0.710323
ENSG00000023445	BIRC3	1.80092	2.05373e-14		2.8101	2.78964e-34		3.25806	5.48835e-46		0.447966	1		-1.00918	0.00014177		-1.45714	1.03103e-10
ENSG00000023516	AKAP11	-0.203437	0.348529		0.241203	0.25486		0.50445	0.0070168		0.263247	1		-0.444639	0.126985		-0.707887	0.000462264
ENSG00000023572	GLRX2	-0.197455	0.545009		-0.232448	0.481106		-0.136905	0.713818		0.0955429	1		0.0349932	0.981983		-0.0605497	0.929707
ENSG00000023608	SNAPC1	-0.359255	0.248662		-0.236385	0.500172		0.0188975	0.967072		0.255283	1		-0.12287	0.911249		-0.378153	0.400804
ENSG00000023697	DERA	-0.110432	0.58763		-0.0740104	0.75612		-0.42597	0.0224154		-0.351959	1		-0.0364221	0.963182		0.315537	0.221667
ENSG00000023734	STRAP	0.110245	0.546918		0.155305	0.377196		0.220179	0.191198		0.0648744	1		-0.0450604	0.941026		-0.109935	0.70096
ENSG00000023839	ABCC2	0.461277	0.651506		-0.614718	0.602219		0.369274	0.755842		0.983992	1		1.076	NA		0.0920034	0.967806
ENSG00000023902	PLEKHO1	-0.445387	0.185478		-1.03297	0.00105485		-1.29585	8.36176e-05		-0.262882	1		0.58758	0.337982		0.850462	0.0488609
ENSG00000023909	GCLM	-1.10684	0.000202712		-1.81568	1.0864e-09		-2.04056	2.97295e-11		-0.224877	1		0.708839	0.192002		0.933715	0.0217648
ENSG00000024048	UBR2	0.186307	0.31413		0.14652	0.468081		0.118767	0.58446		-0.027754	1		0.0397861	0.955884		0.0675401	0.857816
ENSG00000024422	EHD2	0.743408	0.00254888		1.245	1.45679e-07		1.38207	6.60049e-09		0.137071	1		-0.501593	0.237097		-0.638664	0.0369686
ENSG00000024526	DEPDC1	-1.97646	2.52124e-10		-1.85483	6.43031e-09		-1.70989	1.43135e-07		0.144949	1		-0.121621	0.934727		-0.26657	0.692121
ENSG00000024862	CCDC28A	0.948938	0.00313541		0.880194	0.0126182		0.461866	0.302664		-0.418328	1		0.068744	0.964771		0.487072	0.390665
ENSG00000025039	RRAGD	-4.01967	NA		-1.89218	NA		-0.959141	NA		0.933038	1		-2.12749	NA		-3.06052	NA
ENSG00000025156	HSF2	-0.353446	0.12614		-0.675345	0.00381186		-0.23522	0.408768		0.440125	1		0.3219	0.548397		-0.118225	0.817356
ENSG00000025293	PHF20	-0.43748	0.00866125		-0.294325	0.114999		-0.185239	0.3787		0.109086	1		-0.143155	0.78144		-0.252242	0.355098
ENSG00000025423	HSD17B6	0.38476	0.816027		0.281113	0.884023		1.36178	0.334615		1.08067	1		0.103647	NA		-0.977023	0.645046
ENSG00000025434	NR1H3	-0.316106	0.731835		-0.624677	0.488226		0.340151	0.724141		0.964827	1		0.308571	0.913559		-0.656257	0.598053
ENSG00000025708	TYMP	0.965257	NA		-1.93412	0.400771		-0.656602	0.799045		1.27752	1		2.89938	NA		1.62186	NA
ENSG00000025770	NCAPH2	-0.41369	0.106315		-0.454079	0.0974354		-0.351807	0.243184		0.102272	1		0.0403893	0.977713		-0.0618831	0.925402
ENSG00000025772	TOMM34	-1.36251	2.89343e-08		-1.50591	1.52654e-08		-1.47788	1.24524e-07		0.028025	1		0.143403	0.901566		0.115378	0.870074
ENSG00000025796	SEC63	0.452314	0.130385		1.24923	1.04821e-06		1.51254	2.10992e-09		0.263313	1		-0.796913	0.0309247		-1.06023	0.000280882
ENSG00000025800	KPNA6	-0.153006	0.26495		-0.149221	0.309598		-0.181604	0.222604		-0.0323833	1		-0.00378517	0.995608		0.0285982	0.930781
ENSG00000026025	HEL113	0.0145948	0.962722		0.00870814	0.977564		0.0657101	0.819173		0.057002	1		0.00588666	0.995608		-0.0511153	0.916159
ENSG00000026036	RTEL1-TNFRSF6B	0.0326443	NA		-1.08541	NA		-2.4009	NA		-1.31549	1		1.11805	NA		2.43354	NA
ENSG00000026103	FAS	0.367009	0.102381		0.422328	0.0580624		0.534442	0.0137837		0.112113	1		-0.0553187	0.949119		-0.167432	0.67438
ENSG00000026297	RNASET2	-0.144664	0.777847		-0.390741	0.424523		-0.338097	0.5246		0.0526447	1		0.246078	0.866829		0.193433	0.834072
ENSG00000026508	CD44	-0.270425	0.223081		0.0296005	0.922714		-0.364878	0.0843339		-0.394478	1		-0.300026	0.470495		0.0944526	0.825805
ENSG00000026559	KCNG1	-1.18189	NA		0.285065	NA		-0.892412	NA		-1.17748	1		-1.46695	NA		-0.289477	NA
ENSG00000026652	AGPAT4	0.537396	0.180792		0.080368	0.889486		-0.288556	0.576872		-0.368924	1		0.457028	0.613398		0.825952	0.117945
ENSG00000026950	BTN3A1 ENSG00000026950	0.0761206	0.832914		-0.233269	0.485954		0.114477	0.76227		0.347746	1		0.30939	0.639045		-0.0383561	0.957555
ENSG00000027001	MIPEP	-0.545616	0.295518		-0.539275	0.328655		-1.3942	0.00977757		-0.854922	1		-0.00634182	0.997384		0.84858	0.288539
ENSG00000027075	PRKCH	0.240448	0.561898		0.556007	0.132099		0.626712	0.0968035		0.0707052	1		-0.315559	0.722536		-0.386264	0.495416
ENSG00000027644	INSRR	2.26337	NA		3.15581	NA		2.32728	NA		-0.828532	1		-0.892441	NA		-0.0639093	NA
ENSG00000027697	IFNGR1	2.39876	1.34451e-46		2.52102	3.05043e-50		2.75086	2.19807e-59		0.229838	1		-0.12226	0.841146		-0.352097	0.157754
ENSG00000027847	B4GALT7	0.212389	0.620092		-0.249463	0.58805		-0.450225	0.31383		-0.200762	1		0.461852	0.571986		0.662614	0.216066
ENSG00000027869	SH2D2A	-2.5328	NA		-1.44467	NA		-0.995392	NA		0	NA		0	NA		0	NA
ENSG00000028116	VRK2	-0.676964	0.0160254		-0.694523	0.0162018		-0.618653	0.0405375		0.0758694	1		0.0175583	0.994769		-0.0583111	0.936905
ENSG00000028137	TNFRSF1B	1.01227	0.0398002		1.36749	0.00436778		1.04789	0.0468432		-0.319598	1		-0.355221	0.800985		-0.0356228	0.980101
ENSG00000028203	VEZT	-0.589708	2.70274e-06		-0.529222	9.17492e-05		-0.521304	0.000231383		0.00791764	1		-0.0604861	0.913559		-0.0684037	0.833155
ENSG00000028277	POU2F2	-2.46193	NA		-3.72348	NA		-1.46398	NA		2.2595	1		1.26155	NA		-0.997945	NA
ENSG00000028310	BRD9	-0.0118963	0.969789		-0.177558	0.525227		-0.207673	0.470307		-0.0301149	1		0.165662	0.811254		0.195777	0.648389
ENSG00000028528	SNX1	0.78234	1.37766e-06		0.971953	2.12089e-09		0.977792	3.22119e-09		0.00583861	1		-0.189613	0.668259		-0.195452	0.502966
ENSG00000028839	TBPL1 ENSG00000028839	-0.468857	0.0195314		-0.757437	0.000287877		-0.7055	0.00151713		0.0519369	1		0.288581	0.569128		0.236644	0.544668
ENSG00000029153	ARNTL2	-2.28905	6.98805e-15		-2.43537	1.39805e-15		-2.1278	6.86513e-12		0.307568	1		0.146315	0.913559		-0.161252	0.831577
ENSG00000029363	BCLAF1	-0.566579	0.000370586		-0.281167	0.119511		-0.179753	0.368686		0.101414	1		-0.285412	0.386018		-0.386826	0.0732631
ENSG00000029364	SLC39A9	-0.412622	0.00095508		-0.646121	7.05086e-07		-0.642454	2.88662e-06		0.00366657	1		0.233499	0.40936		0.229832	0.292324
ENSG00000029534	ANK1 ENSG00000029534	-2.56559	8.36316e-06		-2.71861	2.33661e-05		-3.12033	1.59855e-05		-0.401723	1		0.153016	0.963712		0.554739	0.720101
ENSG00000029559	IBSP ENSG00000029559	1.37085	0.759865		3.91956	0.277757		5.96087	0.0709874		2.04131	1		-2.54871	NA		-4.59002	0.293175
ENSG00000029639	TFB1M	-0.0297726	0.954558		-0.489576	0.244579		-0.251769	0.604168		0.237808	1		0.459804	0.602627		0.221996	0.771133
ENSG00000029725	RABEP1	0.0400846	0.85504		0.0200116	0.934014		0.0329308	0.894187		0.0129191	1		0.0200729	0.981983		0.0071538	0.986813
ENSG00000029993	HMGB3	-0.558229	0.00100171		-0.678802	0.000152251		-0.3918	0.0490157		0.287002	1		0.120574	0.853591		-0.166429	0.634977
ENSG00000030066	NUP160	-0.3788	0.0388714		-0.216109	0.321942		0.108897	0.664201		0.325007	1		-0.162691	0.768399		-0.487697	0.0369686
ENSG00000030110	BAK1	-0.876709	0.135115		-0.818152	0.21111		-0.494404	0.501302		0.323748	1		-0.0585572	0.988052		-0.382305	0.750675
ENSG00000030304	MUSK	1.26272	0.369803		1.92374	0.142874		2.00647	0.1346		0.0827279	1		-0.661017	NA		-0.743745	0.730313
ENSG00000030419	IKZF2	2.09748	1.78433e-32		2.08143	3.37084e-31		1.73815	3.56562e-21		-0.343277	1		0.0160501	0.990458		0.359327	0.193624
ENSG00000030582	GRN	1.5051	2.09279e-09		1.08871	3.59944e-05		0.734528	0.00992488		-0.354178	1		0.41639	0.473125		0.770569	0.0202509
ENSG00000031003	FAM13B	0.317854	0.307211		0.396279	0.188767		0.458569	0.124119		0.0622897	1		-0.0784251	0.944042		-0.140715	0.80769
ENSG00000031081	ARHGAP31	-0.418698	0.135458		-0.117768	0.760308		-0.214219	0.555833		-0.0964507	1		-0.300929	0.668259		-0.204479	0.71486
ENSG00000031691	CENPQ	-0.826244	0.000761962		-0.493096	0.0796768		-0.384163	0.210476		0.108933	1		-0.333148	0.608678		-0.442081	0.281322
ENSG00000031698	SARS1 ENSG00000031698	0.0256869	0.909116		-0.337875	0.0348935		-0.269077	0.117582		0.0687978	1		0.363562	0.135038		0.294764	0.174841
ENSG00000031823	RANBP3	0.0126355	0.966721		-0.229559	0.355482		-0.191114	0.481595		0.038445	1		0.242195	0.636856		0.20375	0.597056
ENSG00000032219	ARID4A	0.75236	0.000346796		1.06855	2.6849e-07		1.21321	5.99904e-09		0.144665	1		-0.316188	0.50041		-0.460854	0.112089
ENSG00000032389	EIPR1	-0.309951	0.340531		-0.830286	0.00561869		-0.721903	0.0240681		0.108383	1		0.520335	0.378332		0.411952	0.40269
ENSG00000032444	PNPLA6	0.416685	0.223941		0.385379	0.290179		0.155141	0.733838		-0.230238	1		0.0313056	0.986592		0.261544	0.66563
ENSG00000032742	IFT88	-0.899377	0.00928543		-0.748515	0.0476442		-0.423721	0.320959		0.324793	1		-0.150862	0.918139		-0.475656	0.423595
ENSG00000033011	ALG1	-0.031094	0.95134		-0.578874	0.138844		-0.510358	0.222017		0.0685165	1		0.54778	0.468846		0.479264	0.410818
ENSG00000033030	ZCCHC8 ENSG00000033030	-0.276289	0.33736		-0.19965	0.543086		-0.460994	0.129965		-0.261344	1		-0.0766391	0.9439		0.184705	0.736854
ENSG00000033050	ABCF2	0.103369	0.778476		-0.179093	0.637306		0.00964416	0.983464		0.188737	1		0.282461	0.712277		0.0937245	0.890728
ENSG00000033100	CHPF2	-0.0387514	0.925924		-0.332785	0.310329		-0.571281	0.0673525		-0.238497	1		0.294033	0.689106		0.53253	0.194
ENSG00000033122	LRRC7	-2.88918	NA		-1.7187	NA		-2.31356	NA		-0.594852	1		-1.17047	NA		-0.575621	NA
ENSG00000033170	FUT8	-0.811277	9.64743e-10		-0.860456	1.81915e-09		-0.794485	1.22354e-07		0.0659717	1		0.049179	0.940931		-0.0167927	0.970621
ENSG00000033178	UBE1L2	-1.21628	4.20083e-16		-1.22295	3.0018e-15		-1.3013	2.43626e-16		-0.0783502	1		0.00666759	0.995447		0.0850178	0.827112
ENSG00000033327	GAB2	1.42811	1.71331e-06		1.27542	6.04048e-05		1.36779	2.47161e-05		0.0923701	1		0.152689	0.899149		0.0603184	0.939794
ENSG00000033627	ATP6V0A1	0.327047	0.37339		0.193865	0.651809		0.0994233	0.838185		-0.0944414	1		0.133182	0.913559		0.227623	0.722404
ENSG00000033800	PIAS1	0.214452	0.371896		0.584281	0.00435578		0.723233	0.000389945		0.138952	1		-0.369828	0.333274		-0.508781	0.0501126
ENSG00000033867	SLC4A7	-1.88795	9.42539e-22		-1.97167	1.46246e-21		-2.05684	7.0711e-22		-0.0851733	1		0.0837183	0.934226		0.168892	0.723704
ENSG00000034152	MAP2K3	0.225252	0.683754		0.815051	0.0627618		0.55217	0.263091		-0.262881	1		-0.589799	0.512362		-0.326918	0.684989
ENSG00000034510	TMSB10	-0.395365	0.0293319		-0.97941	1.3459e-09		-1.05284	6.35589e-11		-0.0734333	1		0.584045	0.01049		0.657479	0.000606283
ENSG00000034533	ASTE1	-0.0790501	0.888261		-0.359578	0.485671		-0.898016	0.0728142		-0.538438	1		0.280528	0.840989		0.818966	0.218369
ENSG00000034677	RNF19A	-0.0165576	0.942688		0.187681	0.293092		0.0105883	0.967434		-0.177093	1		-0.204238	0.562069		-0.0271459	0.947718
ENSG00000034693	PEX3	-0.106247	0.764349		-0.185976	0.602255		-0.107477	0.787292		0.078499	1		0.0797291	0.944042		0.00123004	0.999468
ENSG00000034713	GABARAPL2	0.688609	0.000120838		0.980243	2.70163e-08		0.763005	4.53549e-05		-0.217238	1		-0.291635	0.457015		-0.0743963	0.86442
ENSG00000035115	SH3YL1	-0.520785	0.19597		-0.449533	0.300005		-0.355845	0.44672		0.0936875	1		-0.0712524	0.972369		-0.16494	0.847796
ENSG00000035141	FAM136A	-0.548943	0.0130271		-0.637177	0.0065042		-0.569832	0.0225313		0.067345	1		0.088234	0.928042		0.020889	0.976855
ENSG00000035403	HEL114	0.140061	0.515333		0.11682	0.598544		0.282711	0.133404		0.165891	1		0.0232405	0.981737		-0.14265	0.654382
ENSG00000035499	DEPDC1B	-1.25311	0.015091		-1.58299	0.00329521		-1.18746	0.0371435		0.395531	1		0.329887	0.872414		-0.0656448	0.965664
ENSG00000035664	DAPK2	-0.91643	0.326017		-1.06026	0.294634		-0.835888	0.444635		0.22437	1		0.143828	NA		-0.0805419	0.97585
ENSG00000035681	NSMAF	-0.27894	0.115231		-0.532276	0.00175146		-0.502188	0.00495572		0.0300882	1		0.253336	0.506708		0.223248	0.443292
ENSG00000035687	ADSS2	-0.291045	0.0648008		-0.497703	0.00183524		-0.609984	0.000273207		-0.112281	1		0.206658	0.594336		0.318939	0.189156
ENSG00000035862	TIMP2	1.35706	7.13885e-08		1.78186	4.82494e-13		1.62634	6.46509e-11		-0.155518	1		-0.424802	0.453019		-0.269284	0.564822
ENSG00000035928	RFC1	-0.605242	4.57094e-07		-0.634165	6.27274e-07		-0.449604	0.000929728		0.184561	1		0.0289235	0.965503		-0.155638	0.506425
ENSG00000036054	TBC1D23	-0.56643	0.000262854		-0.460877	0.00581344		-0.521938	0.00233019		-0.0610609	1		-0.105553	0.860738		-0.0444919	0.916159
ENSG00000036257	CUL3	0.0863556	0.637838		0.156533	0.355152		-0.0934765	0.630967		-0.25001	1		-0.0701777	0.899027		0.179832	0.454688
ENSG00000036448	MYOM2	0.109842	0.954358		1.20126	0.424285		0.985735	0.551881		-0.215527	1		-1.09142	NA		-0.875893	0.725323
ENSG00000036473	OTC	0	NA		1.98554	NA		2.3817	NA		0.396156	NA		-2.15936	NA		-2.55552	NA
ENSG00000036530	CYP46A1	-1.6185	NA		-0.920633	0.73045		0.460113	0.858087		1.38075	1		-0.697869	NA		-2.07861	NA
ENSG00000036549	ZZZ3	-0.447561	0.00130112		-0.488515	0.000645578		-0.425342	0.00455324		0.0631726	1		0.0409542	0.947967		-0.0222184	0.955832
ENSG00000037042	TUBG2	-0.0162676	0.978421		0.050154	0.937467		-0.425624	0.452023		-0.475778	1		-0.0664216	0.977713		0.409357	0.621516
ENSG00000037241	RPL26L1	-0.414555	0.205272		-0.463396	0.184246		-0.680677	0.0559126		-0.217281	1		0.0488407	0.97852		0.266122	0.678512
ENSG00000037474	NSUN2	-0.21692	0.224695		-0.415724	0.0187138		-0.229781	0.264594		0.185943	1		0.198804	0.644655		0.0128609	0.980605
ENSG00000037637	FBXO42	0.810047	0.00152162		1.04306	4.29795e-05		0.872706	0.0013174		-0.170349	1		-0.233009	0.74998		-0.0626597	0.925199
ENSG00000037749	MFAP3	0.0976732	0.679471		-0.0396534	0.88829		-0.125999	0.615373		-0.0863457	1		0.137327	0.812433		0.223672	0.480025
ENSG00000037757	MRI1	-0.352145	0.549901		-0.738124	0.209721		-0.4504	0.499		0.287724	1		0.38598	0.817223		0.0982554	0.942913
ENSG00000037897	METTL1	-0.326625	0.583274		-0.342106	0.59996		-0.493635	0.458616		-0.151529	1		0.0154812	0.995608		0.167011	0.897264
ENSG00000037965	HOXC8	0.976354	0.383028		1.58203	0.126901		1.76264	0.0908603		0.180613	1		-0.605672	NA		-0.786285	0.628166
ENSG00000038002	AGA	-0.332563	0.243292		-0.465746	0.104975		-0.254346	0.442414		0.2114	1		0.133183	0.897757		-0.0782172	0.904893
ENSG00000038210	PI4K2B	-0.898268	0.000535437		-0.9089	0.000710499		-0.784768	0.00506487		0.124132	1		0.0106318	0.995447		-0.1135	0.858957
ENSG00000038219	BOD1L1	-0.130068	0.617404		0.240152	0.298851		0.538049	0.00734027		0.297898	1		-0.37022	0.317048		-0.668118	0.00296702
ENSG00000038274	MAT2B	0.989912	1.03529e-13		0.751596	1.10881e-07		0.574007	0.0001453		-0.177589	1		0.238316	0.438184		0.415905	0.0238004
ENSG00000038295	TLL1	-1.19842	3.09856e-18		-0.739986	6.31323e-07		-0.646568	3.21496e-05		0.0934179	1		-0.458436	0.0482751		-0.551854	0.0036666
ENSG00000038358	EDC4	-0.358535	0.223861		-0.0804719	0.843111		-0.553228	0.0844547		-0.472756	1		-0.278063	0.702854		0.194693	0.742208
ENSG00000038382	TRIO	-0.453706	0.000212813		-0.332711	0.0121223		-0.190637	0.205769		0.142074	1		-0.120996	0.743968		-0.26307	0.15211
ENSG00000038427	VCAN	-2.10049	3.35866e-12		-2.07645	6.37757e-12		-1.70479	3.01582e-08		0.37166	1		-0.0240388	0.99228		-0.395698	0.467831
ENSG00000038532	CLEC16A	0.598789	0.0255443		0.849703	0.00165124		0.890758	0.00154751		0.0410549	1		-0.250914	0.721794		-0.291969	0.527015
ENSG00000039068	CDH1	-3.60791	NA		-2.44768	NA		-3.03229	NA		-0.584602	1		-1.16022	NA		-0.575622	NA
ENSG00000039123	MTREX	-0.239169	0.151216		-0.268439	0.112089		-0.157672	0.410764		0.110767	1		0.0292698	0.972916		-0.0814972	0.810484
ENSG00000039139	DNAH5	-0.719452	0.609789		-1.55451	0.310163		-0.542735	0.747736		1.01177	1		0.835056	NA		-0.176718	0.957555
ENSG00000039319	ZFYVE16	0.557068	0.0112021		0.635493	0.00359783		0.630598	0.00454916		-0.00489574	1		-0.0784254	0.933159		-0.0735296	0.88504
ENSG00000039523	RIPOR1	0.0053746	0.993224		0.587003	0.204336		0.0930228	0.893499		-0.49398	1		-0.581629	0.517837		-0.0876482	0.938072
ENSG00000039537	C6	4.43819	9.62903e-09		5.22233	8.75935e-12		6.10894	4.8246e-16		0.886611	1		-0.784141	0.274673		-1.67075	5.09024e-05
ENSG00000039560	RAI14	0.0678199	0.738246		0.130159	0.482548		0.173469	0.33064		0.0433107	1		-0.0623388	0.914475		-0.10565	0.719367
ENSG00000039650	PNKP	-0.143852	0.767457		-0.491186	0.259416		-0.917538	0.034615		-0.426352	1		0.347334	0.743968		0.773686	0.181502
ENSG00000040199	PHLPP2	0.130172	0.621897		0.201407	0.427927		0.28615	0.24422		0.084743	1		-0.0712347	0.935329		-0.155978	0.703093
ENSG00000040275	SPDL1	-1.86654	5.58925e-16		-1.73956	6.31924e-13		-1.50293	1.35115e-09		0.236625	1		-0.126984	0.90719		-0.363609	0.406194
ENSG00000040341	STAU2	0.0194097	0.946821		0.032414	0.914579		0.20611	0.389111		0.173696	1		-0.0130043	0.993538		-0.1867	0.595213
ENSG00000040487	PQLC2	0.112787	0.821777		-0.432662	0.361428		-0.602874	0.224964		-0.170212	1		0.545449	0.53559		0.715662	0.255304
ENSG00000040531	CTNS	0.840428	0.0586307		0.183865	0.779491		-0.185639	0.786723		-0.369504	1		0.656563	0.493272		1.02607	0.101638
ENSG00000040633	PHF23	-0.0281503	0.9348		-0.25403	0.353807		-0.401241	0.130197		-0.147211	1		0.22588	0.71576		0.37309	0.300553
ENSG00000040731	CDH10	-2.43329	1.33213e-05		-1.9835	0.00126779		-1.56614	0.01499		0.417358	1		-0.449792	0.848309		-0.86715	0.431608
ENSG00000040933	INPP4A	-0.125268	0.68242		-0.0347328	0.927133		0.226955	0.45339		0.261688	1		-0.0905356	0.927623		-0.352223	0.352487
ENSG00000041353	RAB27B ENSG00000041353	-0.253653	0.575005		-0.713074	0.052574		-0.783757	0.0314665		-0.0706833	1		0.45942	0.571986		0.530104	0.317945
ENSG00000041357	PSMA4	-0.666189	6.16102e-06		-0.705415	3.96149e-06		-0.735771	2.85522e-06		-0.030356	1		0.0392261	0.957668		0.0695821	0.855166
ENSG00000041515	MYO16	-0.0888408	NA		1.10821	NA		0.708091	NA		-0.400121	1		-1.19705	NA		-0.796932	NA
ENSG00000041802	LSG1	-0.319635	0.11345		-0.480295	0.0155844		-0.624375	0.00193725		-0.144079	1		0.16066	0.782366		0.30474	0.328688
ENSG00000041880	PARP3	-0.0109863	0.979928		-0.370174	0.275928		-0.300478	0.410883		0.0696958	1		0.359188	0.614334		0.289492	0.584569
ENSG00000041982	TNC	-2.24753	0.000512511		-1.25584	0.076112		0.331449	0.716088		1.58729	1		-0.991686	0.493272		-2.57898	0.000322378
ENSG00000041988	THAP3	-0.12526	0.794986		-0.609611	0.143155		-0.958399	0.0261864		-0.348788	1		0.484351	0.586527		0.833139	0.140788
ENSG00000042062	RIPOR3	1.72457	0.163096		4.26515	1.9095e-05		4.37051	1.47199e-05		0.105367	1		-2.54058	0.0098036		-2.64595	0.00215212
ENSG00000042088	TDP1 ENSG00000042088	-1.35107	8.19346e-06		-1.24304	0.000168611		-1.24904	0.000350592		-0.00599983	1		-0.108025	0.942068		-0.102025	0.910724
ENSG00000042286	AIFM2	0.798843	0.0243891		0.550659	0.165291		0.630348	0.11175		0.0796892	1		0.248184	0.825103		0.168495	0.828648
ENSG00000042304	C2orf83	-2.30684	NA		-1.21871	NA		-0.769434	NA		0	NA		0	NA		0	NA
ENSG00000042317	HEL-S-296	-0.0654732	0.85098		-0.0340598	0.931735		0.136756	0.701666		0.170816	1		-0.0314135	0.981983		-0.202229	0.685102
ENSG00000042429	MED17	-0.341698	0.457088		-0.302424	0.555605		-0.625264	0.213241		-0.322839	1		-0.0392737	0.988052		0.283565	0.748626
ENSG00000042445	RETSAT	0.41687	0.021486		0.2364	0.278664		0.145113	0.56682		-0.091287	1		0.18047	0.71576		0.271757	0.365489
ENSG00000042493	CAPG	0.334854	0.365609		-0.287725	0.457486		-0.360538	0.339746		-0.0728122	1		0.62258	0.263343		0.695392	0.0955956
ENSG00000042753	AP2S1	-0.334631	0.223941		-0.888546	0.000211598		-1.1154	3.95301e-06		-0.22685	1		0.553915	0.175123		0.780764	0.0089195
ENSG00000042781	USH2A	1.19189	NA		-1.0131	NA		0.376675	NA		1.38977	1		2.20499	NA		0.815218	NA
ENSG00000042832	TG	1.37571	0.124917		1.57936	0.0869693		1.79018	0.0533309		0.210817	1		-0.203652	NA		-0.41447	0.800749
ENSG00000042980	ADAM28	0.338201	0.860456		-0.438318	0.860216		2.82978	0.0269075		3.2681	1		0.776519	NA		-2.49158	0.103987
ENSG00000043039	BARX2 ENSG00000043039	-0.173774	NA		-0.0474281	NA		1.41868	NA		1.4661	NA		-0.126346	NA		-1.59245	NA
ENSG00000043093	DCUN1D1	0.204912	0.282152		0.402906	0.0188829		0.452149	0.00889665		0.049243	1		-0.197994	0.627871		-0.247237	0.341938
ENSG00000043143	JADE2	1.51144	9.65921e-13		1.46181	1.63839e-11		1.37471	6.13187e-10		-0.0870926	1		0.0496336	0.963634		0.136726	0.773326
ENSG00000043355	ZIC2	-3.71291	NA		-0.448301	NA		-0.648529	NA		-0.200228	1		-3.2646	NA		-3.06438	NA
ENSG00000043462	LCP2	2.76462	0.136304		3.92761	0.0222335		5.81974	0.000189951		1.89213	1		-1.16299	NA		-3.05512	0.0111083
ENSG00000043514	TRIT1	-0.591956	0.0345595		-0.380368	0.239145		-0.882423	0.00462067		-0.502054	1		-0.211588	0.817223		0.290467	0.606199
ENSG00000044090	CUL7	-0.0241213	0.966919		0.00646479	0.99079		-0.201989	0.700369		-0.208454	1		-0.0305861	0.991067		0.177868	0.833399
ENSG00000044115	CTNNA1	-0.143336	0.388711		-0.368711	0.0085181		-0.30064	0.0412174		0.0680718	1		0.225376	0.436707		0.157304	0.501909
ENSG00000044446	PHKA2	0.312041	0.434487		0.00884262	0.985699		0.647732	0.0840491		0.638889	1		0.303199	0.764868		-0.33569	0.573189
ENSG00000044459	CNTLN ENSG00000044459	0.090602	0.725826		0.229784	0.310289		0.528086	0.00725633		0.298302	1		-0.139182	0.820671		-0.437484	0.0807857
ENSG00000044524	EPHA3	-4.47688	1.30558e-06		-3.77359	0.000144232		-2.45214	0.00934769		1.32144	1		-0.703293	0.871141		-2.02474	0.183042
ENSG00000044574	HEL-S-89n	0.405342	0.048357		0.873893	2.11499e-06		0.951984	2.22837e-07		0.0780903	1		-0.468552	0.126985		-0.546642	0.0200661
ENSG00000046647	GEMIN8	1.22381	6.07488e-05		1.045	0.0017704		1.18812	0.00045743		0.143121	1		0.178813	0.880703		0.0356916	0.967866
ENSG00000046651	OFD1	0.392085	0.187556		0.424543	0.163564		0.397603	0.21441		-0.0269395	1		-0.0324582	0.981983		-0.00551868	0.995081
ENSG00000046653	GPM6B	2.80386	0.00421346		3.79323	5.51417e-05		5.03823	1.9706e-08		1.245	1		-0.989367	0.50719		-2.23437	0.00232378
ENSG00000046774	MAGEC2	-0.167435	0.093747		-0.346832	0.000233085		-0.372152	0.000131842		-0.0253201	1		0.179397	0.329061		0.204717	0.133064
ENSG00000046889	PREX2	0	NA		2.35179	NA		2.3817	NA		0.0299029	1		-2.52561	NA		-2.55552	NA
ENSG00000047056	WDR37	0.339394	0.144675		0.308611	0.23197		0.299081	0.279003		-0.00952981	1		0.0307833	0.981076		0.0403132	0.946118
ENSG00000047188	YTHDC2	-0.113279	0.66758		-0.0671661	0.825748		0.0139068	0.967344		0.0810729	1		-0.0461134	0.961932		-0.127186	0.765327
ENSG00000047230	CTPS2	-0.568104	0.039807		-0.521973	0.0867943		-0.473065	0.148181		0.0489074	1		-0.0461308	0.977713		-0.0950382	0.892875
ENSG00000047249	ATP6V1H	0.183761	0.47493		-0.247829	0.326136		-0.165015	0.555149		0.0828143	1		0.431591	0.249971		0.348776	0.27954
ENSG00000047315	POLR2B	-0.317426	0.0122418		-0.356216	0.00581344		-0.427008	0.00105884		-0.0707917	1		0.0387897	0.942964		0.109581	0.660361
ENSG00000047346	FAM214A	0.79757	0.000511325		1.16828	1.89995e-07		1.09175	2.42905e-06		-0.0765282	1		-0.370713	0.447914		-0.294184	0.4487
ENSG00000047410	TPR	-0.156495	0.427801		-0.040396	0.869118		0.123427	0.551434		0.163823	1		-0.116099	0.823391		-0.279922	0.22972
ENSG00000047457	CP	7.72543	2.52665e-07		10.4332	7.21353e-13		11.107	1.70766e-14		0.673797	1		-2.70781	0.0122369		-3.3816	0.000121594
ENSG00000047578	KATNIP	0.225685	0.36939		0.421197	0.0761061		0.361034	0.166141		-0.0601628	1		-0.195512	0.753799		-0.13535	0.772575
ENSG00000047579	DTNBP1	0.764965	0.214103		0.77003	0.22721		0.911502	0.149389		0.141472	1		-0.00506491	0.998315		-0.146537	0.914269
ENSG00000047597	XK	-1.14169	NA		0.367534	0.90018		0.716274	0.79188		0.348741	1		-1.50922	NA		-1.85796	NA
ENSG00000047617	ANO2	-3.24893	NA		-2.19179	NA		-0.686571	NA		1.50522	1		-1.05714	NA		-2.56236	NA
ENSG00000047621	C12orf4	-0.444083	0.03774		-0.413207	0.0772543		-0.384354	0.123237		0.0288524	1		-0.0308761	0.981076		-0.0597285	0.915338
ENSG00000047634	SCML1	1.07088	0.000100514		1.10599	7.49505e-05		1.00255	0.000523055		-0.103449	1		-0.035112	0.981983		0.0683372	0.924758
ENSG00000047644	WWC3	0.642608	0.000191766		0.837147	1.88844e-06		0.485363	0.0174667		-0.351784	1		-0.194539	0.677677		0.157245	0.662581
ENSG00000047648	ARHGAP6	2.05646	1.65405e-05		1.95436	0.000121894		2.3266	3.73027e-06		0.372237	1		0.102096	0.960718		-0.270141	0.766406
ENSG00000047662	FAM184B	-1.4857	NA		-2.24341	NA		-0.0445443	NA		2.19886	1		0.757704	NA		-1.44116	NA
ENSG00000047849	MAP4	0.198492	0.229275		0.565516	5.14311e-05		1.04264	3.19038e-15		0.47712	0.204763		-0.367023	0.0969379		-0.844144	3.42894e-09
ENSG00000047932	GOPC	0.0201194	0.945186		-0.0797035	0.773123		-0.139256	0.58168		-0.059553	1		0.0998228	0.894959		0.159376	0.663907
ENSG00000047936	ROS1	5.55734	1.72617e-45		5.72828	5.35661e-48		6.4867	1.1081e-61		0.758419	1		-0.170939	0.89767		-0.929358	0.0217648
ENSG00000048028	USP28	0.107827	0.654547		-0.26272	0.243387		-0.45223	0.0410022		-0.18951	1		0.370547	0.300943		0.560057	0.0278711
ENSG00000048052	HDAC9	-1.31713	0.000591104		-1.0901	0.00785949		-1.01759	0.0174859		0.0725139	1		-0.227021	0.889798		-0.299535	0.720064
ENSG00000048140	TSPAN17	0.271997	0.338693		-0.257522	0.405186		-0.273857	0.391844		-0.0163349	1		0.529519	0.225997		0.545854	0.120107
ENSG00000048162	NOP16	-0.0991913	0.777394		-0.0970161	0.80538		0.0186271	0.966976		0.115643	1		-0.00217521	0.998636		-0.117818	0.849531
ENSG00000048342	CC2D2A	0.793153	1.25475e-05		0.939466	3.63187e-07		0.830863	1.80098e-05		-0.108604	1		-0.146313	0.804244		-0.0377091	0.939543
ENSG00000048392	RRM2B	-0.766517	0.015901		-0.764912	0.0168893		-0.861196	0.00692643		-0.0962843	1		-0.00160494	0.999106		0.0946793	0.901434
ENSG00000048405	ZNF800	0.103355	0.698179		0.434621	0.0398823		0.359759	0.117331		-0.0748623	1		-0.331266	0.415947		-0.256404	0.449019
ENSG00000048471	SNX29	0.383742	0.0347148		0.516068	0.00453873		0.414003	0.0371849		-0.102064	1		-0.132326	0.814981		-0.0302612	0.950538
ENSG00000048540	LMO3	4.55676	1.10185e-30		4.65036	4.01835e-31		4.0527	1.67611e-22		-0.59766	1		-0.0936002	0.932111		0.50406	0.198606
ENSG00000048544	MRPS10	-0.832524	1.12786e-05		-0.914231	4.10069e-06		-0.753989	0.000285071		0.160243	1		0.0817073	0.925043		-0.0785355	0.875019
ENSG00000048649	RSF1	0.170188	0.545356		0.846117	5.79955e-05		0.966387	3.96357e-06		0.12027	1		-0.675929	0.0212488		-0.796199	0.0010447
ENSG00000048707	VPS13D	0.488625	0.00483519		0.902478	3.20937e-08		0.860531	2.44335e-07		-0.0419467	1		-0.413853	0.129882		-0.371906	0.111948
ENSG00000048740	CELF2 ENSG00000048740	-0.170493	0.92754		-0.836119	0.664918		0.806237	0.62032		1.64236	1		0.665627	NA		-0.97673	NA
ENSG00000048828	FAM120A	0.334752	0.0154241		0.477019	0.000409695		0.538202	7.80165e-05		0.0611835	1		-0.142266	0.695252		-0.20345	0.343581
ENSG00000048991	R3HDM1	-0.60512	0.0836091		-0.0350678	0.945806		0.355957	0.376159		0.391025	1		-0.570053	0.404772		-0.961078	0.0190217
ENSG00000049089	COL9A2	-2.42918	NA		-1.34104	NA		2.06718	NA		3.40822	1		0	NA		-4.49636	NA
ENSG00000049130	KITLG	0.284084	0.321641		0.613958	0.012856		0.591693	0.0184229		-0.0222655	1		-0.329874	0.550487		-0.307609	0.435786
ENSG00000049167	ERCC8	-0.544301	0.0272134		-0.3178	0.275465		-0.134732	0.70149		0.183068	1		-0.226501	0.76113		-0.409569	0.295989
ENSG00000049192	ADAMTS6	-2.35325	3.29022e-18		-3.3413	1.55048e-25		-3.89822	4.66223e-25		-0.556916	1		0.988052	0.0725168		1.54497	0.00131376
ENSG00000049239	H6PD	0.991683	0.00462623		1.43512	1.72834e-05		1.36436	5.74123e-05		-0.070758	1		-0.443436	0.591355		-0.372678	0.531658
ENSG00000049245	VAMP3	0.590399	2.26321e-08		0.427671	0.000164874		0.291927	0.0189173		-0.135744	1		0.162728	0.527714		0.298473	0.0448563
ENSG00000049246	PER3	-1.61319	9.17248e-05		-0.934969	0.0425079		-0.658972	0.189356		0.275997	1		-0.678222	0.504317		-0.954219	0.131451
ENSG00000049249	TNFRSF9	-1.68683	NA		-1.74763	NA		-1.37192	NA		0.37571	1		0.0608083	NA		-0.314902	NA
ENSG00000049323	LTBP1	0.742654	2.46094e-13		0.374716	0.000597335		0.0519961	0.741663		-0.32272	0.575857		0.367938	0.0117993		0.690658	3.92144e-10
ENSG00000049449	RCN1	0.251146	0.281485		0.245943	0.294903		0.708251	0.000306837		0.462307	1		0.00520262	0.995608		-0.457105	0.0782366
ENSG00000049540	ELN	-1.48511	0.0585421		-1.98839	0.0109604		-2.05468	0.0107897		-0.0662926	1		0.503278	0.852973		0.56957	0.715603
ENSG00000049541	RFC2	-1.21266	1.36302e-07		-1.259	5.15385e-07		-0.966676	0.000242692		0.292322	1		0.0463382	0.976592		-0.245984	0.631465
ENSG00000049618	ARID1B	0.120239	0.626477		0.425425	0.0356069		0.449679	0.0315742		0.0242536	1		-0.305186	0.447914		-0.32944	0.256221
ENSG00000049656	CLPTM1L	-0.0418267	0.868634		-0.24666	0.230223		-0.461871	0.0173533		-0.215211	1		0.204834	0.652458		0.420045	0.0878545
ENSG00000049759	NEDD4L	0.171316	0.606933		0.593053	0.0297067		0.567797	0.0496162		-0.0252562	1		-0.421737	0.428022		-0.396481	0.337699
ENSG00000049768	FOXP3	0	NA		0	NA		2.38171	NA		1.46738	NA		0	NA		-2.55552	NA
ENSG00000049769	PPP1R3F	0.540604	0.342054		0.60066	0.319977		0.639947	0.310266		0.0392863	1		-0.0600565	0.981983		-0.0993427	0.939396
ENSG00000049860	HEXB	0.300361	0.203537		0.121795	0.668283		-0.0830594	0.778854		-0.204854	1		0.178567	0.771892		0.383421	0.195917
ENSG00000049883	PTCD2 ENSG00000049883	0.0133105	0.975629		0.326372	0.326732		0.120035	0.773388		-0.206336	1		-0.313061	0.665596		-0.106725	0.875189
ENSG00000050130	JKAMP	0.134114	0.559472		0.192642	0.383813		-0.0517557	0.85494		-0.244398	1		-0.0585284	0.93925		0.18587	0.577158
ENSG00000050165	DKK3	-0.568641	0.181153		-1.12441	0.00363689		-1.08863	0.00602726		0.0357738	1		0.555766	0.522481		0.519992	0.408817
ENSG00000050327	ARHGEF5	0.388038	0.813228		0.364106	0.842443		0.625271	0.713733		0.261165	1		0.0239325	NA		-0.237232	0.938479
ENSG00000050344	NFE2L3	-1.07763	NA		0.0474557	0.985751		1.79974	0.379094		1.75228	1		-1.12509	NA		-2.87737	NA
ENSG00000050393	C6orf79	-0.111902	0.769028		-0.370626	0.251536		-0.340993	0.312121		0.0296327	1		0.258724	0.743968		0.229091	0.673202
ENSG00000050405	LIMA1	-1.28167	3.53944e-25		-1.03332	5.93398e-16		-0.714667	6.39718e-08		0.318649	1		-0.24835	0.373526		-0.566998	0.000246603
ENSG00000050426	LETMD1	0.599493	0.0350415		0.607828	0.0408875		0.227029	0.554674		-0.380799	1		-0.00833477	0.995608		0.372465	0.431621
ENSG00000050438	SLC4A8	0.144845	0.76302		0.504807	0.213438		0.546621	0.189874		0.0418139	1		-0.359963	0.702437		-0.401777	0.513273
ENSG00000050628	PTGER3 ENSG00000050628	-0.588538	0.517125		-0.477297	0.623449		-0.542135	0.57978		-0.0648387	1		-0.111241	0.97896		-0.0464024	0.984007
ENSG00000050730	TNIP3	-4.45098	4.49901e-06		-5.11861	0.000194588		-4.02882	0.00110183		1.08979	1		0.667623	NA		-0.422162	0.902045
ENSG00000050748	MAPK9	0.172945	0.498638		0.0493331	0.8791		-0.0979344	0.752679		-0.147267	1		0.123612	0.874904		0.270879	0.452555
ENSG00000050767	COL23A1	3.59831	6.0821e-06		4.02954	3.66892e-07		4.17484	1.5226e-07		0.145304	1		-0.431229	0.8579		-0.576533	0.654689
ENSG00000050820	BCAR1	0.053176	0.915994		0.14888	0.7594		0.0926165	0.857632		-0.0562635	1		-0.095704	0.946386		-0.0394405	0.967076
ENSG00000051009	FAM160A2	0.113639	0.832475		-0.0304737	0.960936		-0.18727	0.759252		-0.156796	1		0.144113	0.933289		0.300908	0.722404
ENSG00000051108	HERPUD1	1.25401	4.69783e-11		1.28886	3.98183e-11		0.725904	0.000884179		-0.562955	0.998077		-0.034854	0.976512		0.528101	0.0506906
ENSG00000051128	HOMER3	0.0485569	0.910831		-0.448115	0.204446		-1.03444	0.00339823		-0.586326	1		0.496672	0.445715		1.083	0.00844226
ENSG00000051180	RAD51	-0.696792	0.251588		-0.575145	0.384813		-0.25692	0.740502		0.318225	1		-0.121647	0.963634		-0.439872	0.681467
ENSG00000051341	POLQ	-2.32336	4.40895e-14		-2.12762	1.13907e-10		-1.83391	6.54975e-08		0.293709	1		-0.195741	0.895477		-0.48945	0.424135
ENSG00000051382	PIK3CB	0.0495158	0.918392		0.688446	0.0386145		1.04858	0.000835651		0.360135	1		-0.63893	0.251236		-0.999065	0.00661426
ENSG00000051523	CYBA	0.797856	0.0278987		0.0278141	0.960118		-0.376956	0.410562		-0.40477	1		0.770042	0.201531		1.17481	0.00648998
ENSG00000051596	THOC3	-0.380935	0.482686		-0.915422	0.0786183		-0.881703	0.114786		0.0337182	1		0.534486	0.675974		0.500768	0.57947
ENSG00000051620	HEBP2	0.164173	0.558506		-0.0106313	0.975841		-0.0710185	0.827309		-0.0603872	1		0.174805	0.793733		0.235192	0.54016
ENSG00000051825	MPHOSPH9	-1.29448	8.37297e-11		-1.3339	4.14876e-10		-1.03119	3.39492e-06		0.302711	1		0.0394188	0.977243		-0.263292	0.517549
ENSG00000052126	PLEKHA5	-1.24943	2.33593e-12		-1.3382	8.50518e-12		-1.13115	3.3288e-08		0.207048	1		0.0887734	0.920312		-0.118274	0.808287
ENSG00000052723	SIKE1	0.0210531	0.939518		0.117814	0.633698		0.198713	0.391733		0.0808986	1		-0.0967612	0.89424		-0.17766	0.602506
ENSG00000052749	RRP12	-0.0475199	0.938977		-0.238943	0.673029		-0.143097	0.813982		0.095846	1		0.191423	0.907304		0.095577	0.928479
ENSG00000052795	FNIP2	-0.144763	0.765636		0.0333465	0.951612		0.353099	0.422704		0.319752	1		-0.178109	0.899027		-0.497861	0.379164
ENSG00000052802	MSMO1	0.226219	0.718627		-1.28238	0.00595942		-1.19071	0.0127304		0.0916631	1		1.5086	0.0134096		1.41693	0.00982234
ENSG00000052841	TTC17	-0.0474613	0.832349		-0.0515116	0.831118		-0.0554556	0.816623		-0.00394399	1		0.00405034	0.995608		0.00799433	0.986251
ENSG00000053108	FSTL4	-5.00227	NA		-3.91413	NA		-3.46486	NA		0	1		0	NA		0	NA
ENSG00000053254	CHES1	1.68023	3.79331e-16		2.00763	1.77934e-22		1.92516	2.51955e-20		-0.082468	1		-0.3274	0.50041		-0.244932	0.518379
ENSG00000053371	HEL-S-166mP	0.100327	0.776684		-0.30255	0.332588		-0.592522	0.0432175		-0.289972	1		0.402877	0.477532		0.692849	0.0457778
ENSG00000053372	C1orf33	-0.916285	2.21024e-05		-0.804808	0.000490026		-1.08109	5.72981e-06		-0.276278	1		-0.111477	0.907304		0.1648	0.743726
ENSG00000053501	USE1	0.547401	0.186005		0.209926	0.711963		0.308059	0.57333		0.0981329	1		0.337475	0.771452		0.239342	0.775646
ENSG00000053524	MCF2L2	-2.91754	NA		-1.8764	NA		-2.34191	NA		-0.465517	1		-1.04114	NA		-0.575621	NA
ENSG00000053747	LAMA3	-0.671813	0.00199195		-0.665502	0.00287368		-0.711505	0.00169321		-0.0460031	1		-0.00631101	0.995608		0.0396921	0.946614
ENSG00000053770	AP5M1	-0.341299	0.0825595		-0.226771	0.305048		-0.110661	0.66788		0.11611	1		-0.114528	0.870007		-0.230638	0.47044
ENSG00000053900	ANAPC4	-0.0855833	0.743901		-0.125292	0.645393		-0.287035	0.252574		-0.161743	1		0.0397086	0.970399		0.201452	0.603229
ENSG00000053918	KCNQ1	-1.86122	NA		-0.773085	NA		0.694304	NA		1.46739	NA		0	NA		-2.55552	NA
ENSG00000054116	TRAPPC3	-0.132567	0.611586		-0.49593	0.022108		-0.50394	0.0256782		-0.00800986	1		0.363363	0.380805		0.371373	0.23828
ENSG00000054118	THRAP3	-0.22466	0.146354		-0.174308	0.293335		0.0544994	0.786858		0.228808	1		-0.0503514	0.934346		-0.279159	0.158495
ENSG00000054148	HEL-S-132P	-0.179539	0.57177		-0.718149	0.00673272		-0.469742	0.10849		0.248407	1		0.53861	0.244668		0.290203	0.52444
ENSG00000054179	ENTPD2	-3.1514	NA		-2.06327	NA		-1.614	NA		0	NA		0	NA		0	NA
ENSG00000054219	LY75	-0.989782	NA		0.0627028	NA		2.5508	NA		2.48809	1		-1.05248	NA		-3.54058	NA
ENSG00000054267	ARID4B	-0.0143157	0.951173		0.319609	0.04968		0.371105	0.0230338		0.0514958	1		-0.333925	0.194627		-0.385421	0.0521118
ENSG00000054277	OPN3	1.54215	2.60015e-10		1.90824	5.02994e-15		2.25868	9.80977e-21		0.350438	1		-0.366099	0.515945		-0.716536	0.0198675
ENSG00000054282	SDCCAG8	0.121038	0.545929		-0.0511427	0.836917		-0.132361	0.551688		-0.0812186	1		0.172181	0.691621		0.2534	0.340024
ENSG00000054392	HHAT	-0.584621	0.196243		-0.530598	0.295453		-0.525803	0.333069		0.00479405	1		-0.0540233	0.981983		-0.0588173	0.962665
ENSG00000054523	KIF1B	-0.426336	0.001894		0.167033	0.31898		0.31837	0.0373005		0.151337	1		-0.593369	0.000464428		-0.744706	6.52703e-07
ENSG00000054598	FOXC1	0.174834	0.608128		0.53604	0.0623727		0.321776	0.347933		-0.214265	1		-0.361206	0.550487		-0.146941	0.808958
ENSG00000054611	TBC1D22A	0.889195	0.00045639		0.625739	0.0325083		0.43973	0.192731		-0.186009	1		0.263456	0.71499		0.449464	0.291407
ENSG00000054654	SYNE2	-0.0584098	0.800028		0.210104	0.273824		0.583939	0.000311655		0.373834	1		-0.268514	0.436707		-0.642348	0.000360621
ENSG00000054793	ATP9A	0.522334	0.0110683		0.657953	0.00117887		0.697125	0.000689969		0.039172	1		-0.135619	0.846077		-0.174791	0.649782
ENSG00000054938	CHRDL2	-1.8854	NA		0.244642	NA		1.75572	NA		1.51108	1		-2.13005	NA		-3.64112	NA
ENSG00000054965	FAM168A ENSG00000054965	-0.300665	0.294586		-0.0501864	0.896103		-0.0257006	0.950856		0.0244858	1		-0.250479	0.712606		-0.274965	0.527225
ENSG00000054967	RELT	-1.11341	0.0528486		-1.37101	0.034389		-2.18685	0.00488018		-0.815838	1		0.257605	0.921115		1.07344	0.391052
ENSG00000054983	GALC	0.628743	0.00336479		0.981849	3.04323e-06		0.997722	4.41877e-06		0.0158734	1		-0.353106	0.418113		-0.36898	0.252541
ENSG00000055044	NOP58	-0.515579	0.0174051		-0.224847	0.385318		0.00725143	0.983364		0.232098	1		-0.290732	0.559705		-0.52283	0.0586069
ENSG00000055070	SZRD1	0.290541	0.1542		0.463825	0.0143839		0.280255	0.191004		-0.18357	1		-0.173285	0.732673		0.0102851	0.984618
ENSG00000055118	KCNH2	-3.43681	NA		-2.34867	NA		-0.965666	NA		1.38301	1		0	NA		-2.47114	NA
ENSG00000055130	CUL1 ENSG00000055130	-0.129445	0.382181		-0.163582	0.275928		-0.0506341	0.786397		0.112948	1		0.0341373	0.949687		-0.0788111	0.772034
ENSG00000055147	FAM114A2	0.328934	0.141074		0.477369	0.0275641		0.516974	0.0188604		0.0396052	1		-0.148435	0.822293		-0.18804	0.623984
ENSG00000055163	CYFIP2	-2.01253	0.0772926		-2.85723	0.031607		-1.95457	0.142736		0.90266	1		0.844702	NA		-0.0579576	0.986687
ENSG00000055208	TAB2	-0.0724841	0.80046		0.394987	0.0721342		0.493785	0.0222123		0.0987985	1		-0.467471	0.159553		-0.56627	0.0253653
ENSG00000055211	GINM1	0.266242	0.214479		0.333943	0.109201		0.486265	0.0140049		0.152323	1		-0.0677011	0.934054		-0.220024	0.491541
ENSG00000055332	EIF2AK2	-0.553256	0.0626082		-0.229197	0.516038		0.00895471	0.98377		0.238152	1		-0.324059	0.642532		-0.562211	0.143191
ENSG00000055483	USP36	-0.50397	0.241813		-0.237162	0.651045		-0.184008	0.743526		0.0531548	1		-0.266807	0.842532		-0.319962	0.678512
ENSG00000055609	KMT2C	-0.251689	0.197298		0.213396	0.300736		0.447759	0.0142942		0.234363	1		-0.465084	0.0788275		-0.699448	0.000314408
ENSG00000055732	MCOLN3	0.0150681	0.989536		-1.15312	0.232613		-1.214	0.232663		-0.0608823	1		1.16819	0.538493		1.22907	0.374674
ENSG00000055813	CCDC85A	-1.46037	0.13336		-3.19069	0.0120727		-2.14004	0.0759915		1.05065	1		1.73033	NA		0.679675	0.774357
ENSG00000055917	PUM2	0.382178	0.0378184		0.835709	6.31774e-07		0.879025	2.24409e-07		0.0433157	1		-0.453531	0.089164		-0.496847	0.021263
ENSG00000055950	MRPL43	-0.331063	0.251637		-0.465568	0.104815		-0.713659	0.0122812		-0.24809	1		0.134506	0.89767		0.382596	0.38602
ENSG00000056050	HPF1	-0.96865	8.71892e-07		-0.886197	4.25634e-05		-0.494083	0.038466		0.392115	1		-0.082452	0.934346		-0.474567	0.136201
ENSG00000056097	ZFR	-0.0792896	0.66678		-0.0682382	0.730653		0.0791111	0.679778		0.147349	1		-0.0110514	0.991108		-0.158401	0.506014
ENSG00000056277	ZNF280C	-0.292	0.461685		-0.159063	0.746529		0.37897	0.350563		0.538033	1		-0.132938	0.925425		-0.67097	0.155926
ENSG00000056291	NPFFR2	2.37013	0.000142474		1.98928	0.00323968		2.13974	0.00177302		0.150451	1		0.380848	0.849234		0.230397	0.86442
ENSG00000056487	PHF21B	-3.42749	NA		-0.56855	NA		-0.886435	NA		-0.317886	1		-2.85894	NA		-2.54105	NA
ENSG00000056558	TRAF1	-0.193754	0.856642		0.240532	0.83237		0.729963	0.431134		0.489431	1		-0.434286	0.880703		-0.923717	0.459119
ENSG00000056586	RC3H2	0.317656	0.0731424		0.681325	2.33506e-05		0.672311	4.87891e-05		-0.00901424	1		-0.363669	0.191033		-0.354655	0.119388
ENSG00000056736	IL17RB	-0.578223	NA		-1.33331	NA		-0.88404	NA		0	NA		0.755089	NA		0.305817	NA
ENSG00000056972	TRAF3IP2	0.0562224	0.869589		-0.115649	0.745108		-0.0253826	0.951848		0.0902665	1		0.171872	0.833063		0.081605	0.892072
ENSG00000057019	DCBLD2	-1.87921	2.72248e-38		-1.65579	2.23216e-29		-1.47098	3.93062e-23		0.184814	1		-0.223413	0.559174		-0.408227	0.0523222
ENSG00000057149	SERPINB3	-2.78713	NA		-1.699	NA		-1.24973	NA		0	NA		0	NA		0	NA
ENSG00000057252	SOAT1	0.162354	0.650334		0.128322	0.737481		0.0063295	0.987667		-0.121993	1		0.0340317	0.981983		0.156025	0.780694
ENSG00000057294	PKP2	-2.23626	0.454957		-1.0992	0.745962		2.68529	0.253982		3.78449	1		-1.13706	NA		-4.92156	NA
ENSG00000057468	MSH4	3.58428	NA		1.83549	NA		2.91465	NA		1.07916	1		1.7488	NA		0.669634	NA
ENSG00000057608	GDI2	-0.127545	0.383108		-0.320662	0.0100003		-0.2528	0.0555992		0.0678623	1		0.193118	0.459759		0.125255	0.560999
ENSG00000057657	PRDM1	0.914306	0.0032654		0.60636	0.087476		-0.295945	0.527554		-0.902305	1		0.307946	0.720468		1.21025	0.00294731
ENSG00000057663	ATG5	-0.407569	0.0547818		-0.429916	0.0494198		-0.396312	0.083238		0.0336038	1		0.0223471	0.985574		-0.0112568	0.984862
ENSG00000057704	TMCC3	0.592015	NA		-0.0474209	NA		1.40975	NA		1.45717	1		0.639436	NA		-0.817737	NA
ENSG00000057757	PITHD1	-0.346315	0.0922051		-0.388695	0.0779444		-0.521518	0.0211886		-0.132822	1		0.0423803	0.968192		0.175203	0.675324
ENSG00000057935	MTA3	-0.0814041	0.792724		-0.147549	0.633979		-0.198986	0.5196		-0.0514368	1		0.0661447	0.946679		0.117581	0.825913
ENSG00000058056	USP13	-0.363987	0.191027		0.189582	0.558518		0.272742	0.383073		0.0831597	1		-0.553569	0.1952		-0.636729	0.0543128
ENSG00000058063	ATP11B	0.319813	0.0594077		0.31509	0.0712941		0.26239	0.157937		-0.0527	1		0.0047232	0.995608		0.0574232	0.880471
ENSG00000058085	LAMC2	1.55296	2.50402e-05		1.67821	7.77927e-06		1.63817	2.21637e-05		-0.0400352	1		-0.125243	0.936248		-0.0852079	0.928979
ENSG00000058091	CDK14	-0.0799797	0.722407		-0.198982	0.329661		0.204852	0.316815		0.403834	1		0.119002	0.836119		-0.284832	0.264564
ENSG00000058262	SEC61A1	-0.417161	0.00172268		-0.592043	6.63402e-06		-0.519871	0.000130942		0.0721718	1		0.174882	0.60211		0.10271	0.706123
ENSG00000058272	PPP1R12A	-0.298085	0.103105		-0.218517	0.26499		-0.132422	0.54361		0.0860955	1		-0.0795682	0.907111		-0.165664	0.58422
ENSG00000058404	CAMK2B	-1.13556	NA		-0.0474224	NA		2.1355	NA		2.18292	NA		0	NA		-3.27106	NA
ENSG00000058453	CROCC	0.53428	0.176749		0.250582	0.6154		0.241494	0.646588		-0.00908861	1		0.283698	0.803744		0.292787	0.692121
ENSG00000058600	POLR3E	-0.382816	0.235781		-0.565043	0.0786398		-0.473315	0.170757		0.0917281	1		0.182227	0.870007		0.0904993	0.904129
ENSG00000058668	ATP2B4	-0.299765	0.276433		0.167271	0.586666		0.399814	0.126248		0.232543	1		-0.467036	0.274407		-0.699579	0.0128692
ENSG00000058673	ZC3H11A	0.367766	NA		-1.29974	NA		-0.834081	NA		0.465658	1		1.6675	NA		1.20185	NA
ENSG00000058729	RIOK2	-0.473396	0.00401356		-0.496475	0.00484223		-0.386269	0.0435561		0.110206	1		0.0230795	0.981983		-0.0871267	0.82918
ENSG00000058799	YIPF1 ENSG00000058799	0.324812	0.176164		0.314746	0.230512		-0.114767	0.747027		-0.429514	1		0.0100655	0.994786		0.439579	0.216066
ENSG00000058804	NDC1	-1.28047	2.58245e-12		-1.05765	5.55154e-08		-0.870448	1.82284e-05		0.187207	1		-0.222818	0.694471		-0.410025	0.17606
ENSG00000058866	DGKG	-3.11284	0.000289225		-2.78726	0.00350367		-4.40796	0.00142407		-1.6207	1		-0.325583	NA		1.29512	0.627853
ENSG00000059122	FLYWCH1	0.643491	0.0138692		0.15653	0.678752		-0.153076	0.704583		-0.309606	1		0.486961	0.339051		0.796567	0.0221717
ENSG00000059145	UNKL	-0.148975	0.768512		0.0453456	0.939383		-0.25365	0.637814		-0.298996	1		-0.19432	0.89767		0.104675	0.915891
ENSG00000059377	TBXAS1	0.126203	0.881303		-0.13877	0.884023		-1.61106	0.0716072		-1.47229	1		0.264973	0.913492		1.73726	0.116816
ENSG00000059378	ZC3HDC1 ENSG00000059378	0.171535	0.698179		-0.042658	0.937082		-0.164126	0.748346		-0.121467	1		0.214193	0.862032		0.33566	0.604698
ENSG00000059573	ALDH18A1	-1.01713	1.49483e-05		-0.984604	4.64076e-05		-0.876341	0.000445936		0.108263	1		-0.0325287	0.981983		-0.140791	0.796187
ENSG00000059588	TARBP1	-0.697405	0.000466845		-0.546891	0.0150525		-0.716615	0.00241841		-0.169724	1		-0.150513	0.846077		0.0192103	0.978575
ENSG00000059691	GATB	-0.218802	0.427801		-0.704109	0.0051392		-0.930763	0.000509475		-0.226654	1		0.485307	0.290772		0.711961	0.0353805
ENSG00000059728	MXD1	-0.801564	0.14818		-0.341953	0.622632		-0.84445	0.214297		-0.502497	1		-0.459611	0.776553		0.0428864	0.980991
ENSG00000059758	CDK17	-1.13005	1.54611e-11		-1.15037	3.56313e-11		-1.13504	1.82169e-10		0.0153333	1		0.0203234	0.985887		0.00499008	0.993257
ENSG00000059769	DNAJC25	-0.163452	0.697406		-0.353259	0.378843		-0.182873	0.69561		0.170386	1		0.189807	0.881697		0.019421	0.984618
ENSG00000059804	SLC2A3	0.513201	0.268662		0.467602	0.337039		0.390065	0.454295		-0.0775366	1		0.0455995	0.983461		0.123136	0.902619
ENSG00000059915	PSD	-0.45062	NA		0.363633	0.859203		-1.67203	0.44608		-2.03566	1		-0.814253	NA		1.22141	NA
ENSG00000060069	CTDP1	0.367251	0.307442		-0.031016	0.950977		0.243058	0.571535		0.274074	1		0.398267	0.614334		0.124192	0.868536
ENSG00000060138	YBX3	1.42023	5.5349e-25		1.29432	6.55224e-20		1.37974	4.70656e-22		0.0854177	1		0.125916	0.78144		0.0404984	0.914583
ENSG00000060140	STYK1	-2.4299	0.153418		-4.47693	0.0260752		-4.95969	0.0139478		-0.482755	1		2.04703	NA		2.52979	0.446323
ENSG00000060237	WNK1	-0.13518	0.491213		0.346135	0.0355456		0.585224	0.00014502		0.239089	1		-0.481315	0.0239629		-0.720404	1.38364e-05
ENSG00000060303	RPS17P5	0.78799	NA		3.05019	NA		2.37401	NA		-0.676185	1		-2.2622	NA		-1.58602	NA
ENSG00000060339	CCAR1	-0.268091	0.245988		-0.0818077	0.781553		0.303358	0.186102		0.385166	1		-0.186283	0.745231		-0.571449	0.0200805
ENSG00000060491	OGFR	0.260678	0.383763		-0.171817	0.622336		-0.425744	0.176406		-0.253927	1		0.432494	0.416756		0.686421	0.0495955
ENSG00000060566	CREB3L3	0.788005	NA		3.02099	NA		3.53896	NA		0.517962	1		-2.23299	NA		-2.75095	NA
ENSG00000060642	PIGV	1.12143	1.67173e-05		1.19867	1.29984e-05		0.965144	0.00144232		-0.233527	1		-0.0772435	0.944268		0.156284	0.794661
ENSG00000060656	PTPRU	-0.00783369	0.993899		-0.541159	0.539945		-0.571589	0.526204		-0.0304295	1		0.533326	0.802614		0.563755	0.675324
ENSG00000060688	SNRNP40	-0.697172	6.47178e-06		-0.693683	3.74588e-05		-0.63064	0.00041571		0.0630432	1		-0.0034891	0.996861		-0.0665323	0.876382
ENSG00000060718	COL11A1	1.66747	0.472676		3.79768	0.0433664		3.60685	0.0637619		-0.190825	1		-2.13021	NA		-1.93938	0.423961
ENSG00000060749	QSER1	-0.835441	6.51608e-05		-0.333967	0.178272		-0.374226	0.1351		-0.0402592	1		-0.501474	0.175257		-0.461215	0.141735
ENSG00000060762	MPC1	0.656394	0.0190596		0.56016	0.0641455		0.352708	0.311531		-0.207453	1		0.0962336	0.934727		0.303686	0.540533
ENSG00000060971	ACAA1	0.971536	1.3741e-05		0.957767	4.94466e-05		0.86467	0.000556697		-0.0930967	1		0.0137686	0.994769		0.106865	0.844127
ENSG00000060982	BCAT1	-1.37209	4.94763e-07		-0.915364	0.00137815		-1.05574	0.000193679		-0.140379	1		-0.456726	0.460663		-0.316347	0.524768
ENSG00000061273	HDAC7	0.975741	7.29802e-05		0.835557	0.00119928		0.299105	0.361431		-0.536452	1		0.140185	0.889748		0.676637	0.0431461
ENSG00000061337	LZTS1	-3.20744	7.5779e-07		-3.19652	1.29883e-05		-2.59302	0.000445236		0.603496	1		-0.0109246	0.997384		-0.614421	0.695587
ENSG00000061455	PRDM6	-0.0770929	NA		-0.261928	0.919601		-0.527505	0.840344		-0.265577	1		0.184835	NA		0.450412	NA
ENSG00000061656	SPAG4	0.539167	0.533577		-0.15492	0.894523		0.290571	0.785419		0.445491	1		0.694087	NA		0.248596	0.884148
ENSG00000061676	NCKAP1	0.123134	0.459554		0.189893	0.215193		0.172454	0.27742		-0.0174387	1		-0.066759	0.899149		-0.0493204	0.875189
ENSG00000061794	MRPS35 ENSG00000061794	-0.427437	0.00465109		-0.574257	0.000301596		-0.46037	0.00710892		0.113887	1		0.14682	0.760756		0.0329335	0.939432
ENSG00000061918	GUCY1B1	-1.36964	NA		-3.4133	0.067774		0.418635	0.823595		3.83194	1		2.04367	NA		-1.78827	NA
ENSG00000061936	SFSWAP	-0.239296	0.373436		-0.0496254	0.890708		-0.211058	0.499134		-0.161432	1		-0.189671	0.791206		-0.0282383	0.967225
ENSG00000061938	TNK2	0.409498	0.339604		0.384195	0.415196		0.0448547	0.948291		-0.33934	1		0.0253035	0.993538		0.364643	0.629153
ENSG00000061987	MON2	-0.0895794	0.702079		-0.0447635	0.868366		0.0570526	0.828556		0.101816	1		-0.0448159	0.954057		-0.146632	0.667274
ENSG00000062038	CDH3	-1.07048	NA		-1.23519	NA		-0.851398	NA		0.383791	1		0.164713	NA		-0.219077	NA
ENSG00000062194	GPBP1	-0.266398	0.0414363		-0.0843216	0.624367		-0.115895	0.494072		-0.031573	1		-0.182076	0.53548		-0.150503	0.510597
ENSG00000062282	DGAT2	-1.27964	0.231928		-0.582714	0.652837		0.665735	0.565006		1.24845	1		-0.696924	NA		-1.94537	0.136734
ENSG00000062370	ZNF112	-0.40378	0.229342		-0.348275	0.346696		-0.395613	0.30233		-0.0473372	1		-0.0555048	0.97558		-0.00816761	0.993442
ENSG00000062485	CS	-0.202829	0.423576		-0.0913529	0.768021		0.011248	0.97463		0.102601	1		-0.111476	0.896987		-0.214077	0.580748
ENSG00000062524	LTK	2.01932	NA		-0.799161	NA		-0.349886	NA		0	1		2.81848	NA		2.36921	NA
ENSG00000062582	MRPS24	-0.806542	0.576809		-1.14268	0.47251		-1.78772	0.324538		-0.645035	1		0.33614	NA		0.981175	NA
ENSG00000062598	ELMO2	0.466229	0.0311115		0.423038	0.0714933		0.389859	0.119199		-0.0331787	1		0.043191	0.969327		0.0763697	0.881932
ENSG00000062650	WAPL	-0.464878	0.00219667		-0.165766	0.379634		-0.183456	0.335455		-0.0176901	1		-0.299112	0.305853		-0.281421	0.226033
ENSG00000062716	VMP1	-0.508535	0.131859		-0.487607	0.149932		-0.434097	0.214071		0.0535104	1		-0.0209276	0.993096		-0.074438	0.921973
ENSG00000062725	APPBP2	-0.390162	0.0103479		-0.408618	0.0101583		-0.275176	0.117339		0.133442	1		0.0184558	0.982347		-0.114987	0.71448
ENSG00000062822	POLD1	-1.08648	0.0153491		-1.33512	0.00598078		-1.15349	0.0259254		0.181623	1		0.248638	0.898503		0.0670157	0.961204
ENSG00000063046	EIF4B	-0.151096	0.564245		-0.436835	0.0398566		-0.435516	0.042222		0.00131916	1		0.28574	0.528031		0.28442	0.371902
ENSG00000063127	SLC6A16	-1.64517	NA		-1.11573	NA		-1.71449	NA		-0.598765	1		-0.529446	NA		0.0693191	NA
ENSG00000063169	BICRA	-0.998302	0.465312		0.435695	0.777784		-0.533184	0.754233		-0.968879	1		-1.434	NA		-0.465118	0.873294
ENSG00000063176	SPHK2	0.477609	0.392735		-0.2393	0.748076		-0.359851	0.622169		-0.120551	1		0.716909	0.526353		0.83746	0.310196
ENSG00000063177	RPL18	0.292872	0.294151		-0.0921363	0.789907		-0.213694	0.472754		-0.121557	1		0.385008	0.440764		0.506565	0.112762
ENSG00000063180	CA11	-0.608388	0.66023		-1.33317	0.357999		-0.190426	0.914416		1.14274	1		0.72478	NA		-0.417963	0.873403
ENSG00000063241	ISOC2	-0.901599	0.00687379		-1.16086	0.00169566		-1.06605	0.00734027		0.0948096	1		0.259266	0.844032		0.164456	0.857816
ENSG00000063244	U2AF2	-0.00426615	0.98875		-0.21171	0.393326		-0.0098412	0.976047		0.201869	1		0.207444	0.705731		0.00557505	0.993043
ENSG00000063245	EPN1	0.460283	0.131421		0.737097	0.0101255		0.607842	0.0484988		-0.129255	1		-0.276813	0.714245		-0.147559	0.810591
ENSG00000063322	MED29	0.498778	0.0240172		0.574514	0.0117145		0.680864	0.0030296		0.106349	1		-0.0757361	0.934727		-0.182085	0.665255
ENSG00000063438	AHRR	-2.01534	0.0181189		-2.87202	0.0109473		-3.32372	0.0176119		-0.451706	1		0.856676	NA		1.30838	0.605639
ENSG00000063587	ZNF275	0.378764	0.239914		0.944461	0.000887369		0.811565	0.00913225		-0.132896	1		-0.565696	0.248072		-0.432801	0.341938
ENSG00000063601	MTMR1	-0.702012	0.00041611		-0.429473	0.0663744		-0.520596	0.0340366		-0.0911239	1		-0.272539	0.623362		-0.181415	0.694616
ENSG00000063660	GPC1	-0.223115	0.642506		-0.665797	0.0988247		-0.970012	0.0139612		-0.304214	1		0.442682	0.631552		0.746897	0.161628
ENSG00000063761	ADCK1	-0.0232463	0.980963		-0.290606	0.76548		-0.00199972	0.998543		0.288606	1		0.26736	0.921868		-0.0212466	0.992018
ENSG00000063854	HAGH	0.0729574	0.867389		-0.210617	0.614869		-0.311828	0.448941		-0.101211	1		0.283575	0.754947		0.384786	0.48652
ENSG00000063978	RNF4	-0.323539	0.0575664		-0.310811	0.0919416		-0.355088	0.062535		-0.0442772	1		-0.0127279	0.991653		0.0315493	0.945731
ENSG00000064012	CASP8	-0.447107	0.080761		-0.200786	0.519776		-0.210052	0.51208		-0.00926562	1		-0.246321	0.71499		-0.237055	0.605639
ENSG00000064042	LIMCH1	0.383032	0.18739		0.72524	0.00481122		0.413829	0.150059		-0.311411	1		-0.342209	0.565641		-0.0307977	0.965209
ENSG00000064102	INTS13	-0.536721	0.0237577		-0.569754	0.0208844		-0.258787	0.372336		0.310967	1		0.0330326	0.981737		-0.277934	0.494387
ENSG00000064115	TM7SF3	-0.259934	0.274041		-0.407273	0.0723822		-0.489927	0.0314665		-0.0826536	1		0.147339	0.833897		0.229993	0.54016
ENSG00000064195	DLX3	-0.600141	NA		-3.01794	NA		-1.58658	NA		1.43136	1		2.4178	NA		0.986436	NA
ENSG00000064199	SPA17	-0.568692	0.0458256		-0.574259	0.0690517		-0.460061	0.184094		0.114198	1		0.0055673	0.996861		-0.108631	0.880552
ENSG00000064205	CCN5	2.31799	0.000139384		3.05062	2.94708e-07		3.25526	4.8909e-08		0.204648	1		-0.732631	0.548397		-0.937279	0.228683
ENSG00000064218	DMRT3	-1.86122	NA		-0.773085	NA		0.694304	NA		1.46739	NA		0	NA		-2.55552	NA
ENSG00000064225	ST3GAL6	2.18446	5.6245e-18		2.4795	5.17322e-22		2.39915	9.26818e-20		-0.0803517	1		-0.295039	0.632356		-0.214688	0.653534
ENSG00000064270	ATP2C2	-2.42144	NA		-1.3333	NA		0.0482264	NA		1.38153	NA		0	NA		-2.46966	NA
ENSG00000064300	NGFR	-1.86122	NA		-0.773085	NA		0.694304	NA		1.46739	NA		0	NA		-2.55552	NA
ENSG00000064309	CDON	-1.98635	0.00171628		-1.24669	0.0815429		-0.533797	0.51121		0.712889	1		-0.739661	0.70973		-1.45255	0.13529
ENSG00000064313	TAF2	-0.475408	0.0011142		-0.376445	0.020993		-0.313242	0.0767895		0.0632032	1		-0.0989634	0.866294		-0.162167	0.580281
ENSG00000064393	HIPK2	1.97986	7.1239e-20		2.5462	1.94417e-32		2.44285	1.44664e-29		-0.103347	1		-0.566339	0.128197		-0.462992	0.155943
ENSG00000064419	TNPO3	-0.0996559	0.592394		-0.142762	0.437236		-0.107573	0.591564		0.0351885	1		0.043106	0.945132		0.00791744	0.985449
ENSG00000064490	RFXANK	-0.304759	0.551418		-0.469786	0.339261		-0.545852	0.274861		-0.0760659	1		0.165028	0.922565		0.241094	0.788427
ENSG00000064545	TMEM161A ENSG00000064545	0.630276	0.280311		0.237448	0.762524		0.198932	0.807839		-0.0385167	1		0.392828	0.814384		0.431345	0.683348
ENSG00000064547	LPAR2	0.101602	0.96076		0.414192	0.842345		-0.320112	0.89651		-0.734304	1		-0.31259	NA		0.421714	NA
ENSG00000064601	CTSA ENSG00000064601	0.625527	6.46486e-05		0.292273	0.10851		-0.106314	0.643864		-0.398587	1		0.333254	0.253065		0.731842	5.66666e-05
ENSG00000064607	SUGP2	-0.495319	0.00810845		-0.43215	0.032857		-0.556807	0.00659572		-0.124657	1		-0.0631683	0.939168		0.0614888	0.901157
ENSG00000064651	SLC12A2	-0.361112	0.136304		-0.255438	0.34655		-0.293162	0.288382		-0.0377241	1		-0.105674	0.907802		-0.0679496	0.905964
ENSG00000064652	SNX24	-0.117934	0.748889		-0.276388	0.431513		-0.107328	0.799408		0.16906	1		0.158453	0.887914		-0.0106068	0.989477
ENSG00000064655	EYA2	-0.0721572	0.907299		0.324357	0.535727		0.157953	0.791855		-0.166404	1		-0.396515	0.722536		-0.23011	0.796707
ENSG00000064666	CNN2	1.14948	4.52736e-06		1.03713	4.46087e-05		0.8949	0.000609891		-0.142232	1		0.112352	0.913559		0.254584	0.587186
ENSG00000064687	ABCA7	1.31034	3.1606e-05		1.35837	5.10149e-05		0.831404	0.0404982		-0.526966	1		-0.0480297	0.978881		0.478936	0.388709
ENSG00000064692	SNCAIP	-3.04377	NA		-2.05188	0.432161		-2.38393	0.369676		-0.332054	1		-0.991893	NA		-0.659839	NA
ENSG00000064703	DDX20	-0.337992	0.0780585		-0.394769	0.0548211		-0.432389	0.0456378		-0.03762	1		0.0567769	0.944315		0.0943969	0.835005
ENSG00000064726	BTBD1	0.160949	0.393437		0.0801992	0.717779		0.0948738	0.658593		0.0146746	1		0.0807501	0.897458		0.0660755	0.856135
ENSG00000064763	FAR2	0.0832086	0.793321		0.0944578	0.779954		-0.129769	0.696697		-0.224227	1		-0.0112492	0.994769		0.212978	0.633233
ENSG00000064886	CHI3L2	2.39108	0.000737937		2.60822	0.000251302		2.4567	0.000858041		-0.151526	1		-0.217142	0.937935		-0.0656156	0.972253
ENSG00000064932	SBNO2	-0.43105	0.248359		-0.658726	0.0639386		-1.10821	0.00133131		-0.449485	1		0.227676	0.84146		0.677161	0.162597
ENSG00000064933	PMS1	-0.24963	0.196421		0.019337	0.944557		-0.198204	0.39119		-0.217541	1		-0.268967	0.495367		-0.0514264	0.913601
ENSG00000064961	HMG20B	0.0143717	0.97579		-0.236669	0.540574		-0.255349	0.51121		-0.0186796	1		0.251041	0.78144		0.269721	0.634565
ENSG00000064989	CALCRL	0.656653	0.124287		1.45451	0.000124328		2.01137	3.4572e-08		0.556853	1		-0.797861	0.210602		-1.35471	0.000970653
ENSG00000064995	TAF11	0.115159	0.726476		-0.154295	0.664239		-0.203057	0.569121		-0.0487625	1		0.269453	0.694082		0.318216	0.486442
ENSG00000064999	ANKS1A	0.530324	0.131192		0.454456	0.23372		0.378728	0.360775		-0.0757279	1		0.0758682	0.959908		0.151596	0.838985
ENSG00000065000	AP3D1	0.403369	0.0176506		0.429514	0.0137674		0.332169	0.0803278		-0.0973442	1		-0.0261444	0.9786		0.0711998	0.857354
ENSG00000065029	ZNF76	0.231085	0.534197		0.130806	0.772772		-0.387373	0.359631		-0.518178	1		0.100279	0.938579		0.618457	0.212347
ENSG00000065054	SLC9A3R2	-0.0436583	0.923867		0.0157719	0.973628		-0.156782	0.716539		-0.172554	1		-0.0594302	0.970399		0.113124	0.875189
ENSG00000065057	NTHL1	-0.0379767	0.944839		-0.349345	0.467171		-0.373631	0.462482		-0.0242858	1		0.311368	0.790636		0.335654	0.662581
ENSG00000065060	UHRF1BP1	-0.436566	0.229038		0.208888	0.625272		0.250898	0.557364		0.0420096	1		-0.645454	0.274407		-0.687464	0.133134
ENSG00000065135	GNAI3	-0.342339	0.00328562		-0.659384	8.51658e-09		-0.487233	5.38179e-05		0.172151	1		0.317044	0.0925165		0.144894	0.488873
ENSG00000065150	RANBP5	-1.05836	3.76256e-08		-1.13242	5.96653e-09		-1.03851	1.61888e-07		0.0939126	1		0.0740679	0.934381		-0.0198447	0.973968
ENSG00000065154	OAT	-0.36115	0.00208288		-0.650657	1.91977e-08		-0.760699	1.44736e-10		-0.110042	1		0.289508	0.151875		0.39955	0.00812457
ENSG00000065183	WDR3	-0.50618	0.0054575		-0.355508	0.079249		-0.290758	0.181362		0.06475	1		-0.150672	0.794426		-0.215422	0.512892
ENSG00000065243	PKN2	0.147745	0.487041		0.398731	0.0251727		0.383588	0.0375362		-0.0151437	1		-0.250987	0.506131		-0.235843	0.392397
ENSG00000065268	WDR18	-0.134839	0.80802		-0.408633	0.423745		-0.279319	0.62032		0.129314	1		0.273794	0.85094		0.144481	0.88504
ENSG00000065308	TRAM2	1.09007	1.95907e-11		0.925056	3.42421e-08		0.778949	7.43017e-06		-0.146107	1		0.165013	0.735247		0.31112	0.228228
ENSG00000065320	NTN1	-1.93091	NA		-1.58747	NA		-0.120054	NA		1.46742	1		-0.343436	NA		-1.81086	NA
ENSG00000065328	MCM10	-2.11115	4.41072e-07		-2.14693	1.01119e-06		-2.04773	6.28669e-06		0.0991921	1		0.0357784	0.991653		-0.0634137	0.961433
ENSG00000065357	DGKA	-0.399688	0.242595		-0.573137	0.0874619		-0.493148	0.166276		0.0799885	1		0.173448	0.887145		0.0934595	0.904034
ENSG00000065361	ERBB3	-4.74797	NA		-3.65982	NA		-1.45738	NA		2.20245	1		0	NA		-3.29059	NA
ENSG00000065413	ANKRD44	-0.00805162	0.982089		0.111963	0.755309		0.218171	0.499159		0.106208	1		-0.120015	0.902893		-0.226223	0.628407
ENSG00000065427	KARS1	-0.239327	0.130262		-0.567024	7.21741e-05		-0.631566	1.43101e-05		-0.0645417	1		0.327697	0.186014		0.392239	0.0378282
ENSG00000065457	ADAT1	-0.264012	0.277995		-0.100632	0.753809		-0.0858611	0.797451		0.0147706	1		-0.163381	0.820671		-0.178151	0.694616
ENSG00000065485	PDIA5	-0.292912	0.455088		-0.611078	0.0913059		-0.300506	0.475101		0.310572	1		0.318166	0.729316		0.00759425	0.994293
ENSG00000065491	TBC1D22B	-0.292997	0.598178		-0.0770621	0.910608		-0.162046	0.807686		-0.0849836	1		-0.215935	0.902503		-0.130951	0.908654
ENSG00000065518	NDUFB4	-0.366764	0.0454383		-0.75487	3.44136e-05		-0.709716	0.000229438		0.0451533	1		0.388106	0.249971		0.342952	0.232729
ENSG00000065526	SPEN	-0.122758	0.647637		0.788312	4.48271e-05		0.934468	1.39205e-06		0.146156	1		-0.911069	6.99566e-05		-1.05723	3.19876e-07
ENSG00000065534	MYLK	-2.24974	1.48019e-22		-2.09724	2.97475e-19		-1.89397	1.19745e-15		0.203267	1		-0.1525	0.876334		-0.355767	0.391532
ENSG00000065548	ZC3H15	-0.532597	0.00471253		-0.571303	0.00286618		-0.371916	0.0751605		0.199387	1		0.038706	0.96952		-0.160681	0.661573
ENSG00000065559	MAP2K4	-0.381504	0.0175817		-0.486096	0.00394336		-0.478431	0.00730953		0.00766492	1		0.104592	0.866829		0.0969275	0.79664
ENSG00000065600	PACC1	-0.102468	0.877117		-0.526551	0.373251		-0.514276	0.414259		0.0122744	1		0.424083	0.771599		0.411808	0.674014
ENSG00000065613	SLK	0.160463	0.501228		0.286171	0.174904		0.422181	0.032915		0.13601	1		-0.125709	0.845485		-0.261718	0.376829
ENSG00000065615	CYB5R4	-0.805157	6.28627e-06		-1.08422	3.86807e-08		-1.14851	5.8566e-08		-0.064285	1		0.279064	0.586527		0.343349	0.333789
ENSG00000065618	COL17A1	-5.18511	0.00704365		-5.05876	0.0083948		-4.60948	0.0185437		0	1		-0.126347	NA		-0.575623	NA
ENSG00000065621	GSTO2	-0.00968643	0.993899		-0.281737	0.833589		0.638927	0.562757		0.920664	1		0.272051	NA		-0.648613	0.692285
ENSG00000065665	SEC61A2	-1.35338	0.0194899		-1.41442	0.0314767		-1.7582	0.0164407		-0.343776	1		0.0610433	0.989646		0.40482	0.796187
ENSG00000065717	TLE2	-0.0506361	0.976026		1.18489	0.336458		1.85274	0.0967949		0.667856	1		-1.23552	NA		-1.90338	0.177882
ENSG00000065802	ASB1	-0.588262	0.00228024		-0.529201	0.0119024		-0.594275	0.00681846		-0.0650747	1		-0.059061	0.947473		0.00601362	0.993043
ENSG00000065809	FAM107B	-1.08114	0.00342757		-1.24991	0.000655262		-1.51396	3.59289e-05		-0.264053	1		0.168769	0.909109		0.432822	0.4993
ENSG00000065833	ME1	-0.420561	0.289355		-0.958952	0.0075276		-0.955819	0.0101646		0.00313274	1		0.538391	0.491338		0.535258	0.343915
ENSG00000065882	TBC1D1	0.62612	5.26315e-06		0.635382	7.59737e-06		0.698964	1.12287e-06		0.0635815	1		-0.00926164	0.994742		-0.0728431	0.823089
ENSG00000065883	CDK13	-0.0752151	0.695833		0.149238	0.403283		0.0523644	0.812442		-0.0968738	1		-0.224453	0.479296		-0.127579	0.657658
ENSG00000065911	MTHFD2	0.539386	0.0239276		0.681791	0.0033369		0.817366	0.000360219		0.135575	1		-0.142404	0.866491		-0.277979	0.470463
ENSG00000065923	SLC9A7	-0.0617175	0.839259		-0.0115145	0.972472		-0.218239	0.405127		-0.206724	1		-0.050203	0.959148		0.156521	0.707989
ENSG00000065970	FOXJ2	0.216411	0.619959		0.604117	0.106097		0.56849	0.155122		-0.0356268	1		-0.387706	0.644355		-0.352079	0.565553
ENSG00000065978	YBX1	-0.132555	0.526003		-0.322409	0.0649612		-0.293125	0.102705		0.029284	1		0.189854	0.641406		0.16057	0.57947
ENSG00000065989	PDE4A	1.03065	0.032446		1.52284	0.00117436		1.2978	0.0116225		-0.22504	1		-0.492189	0.657263		-0.267149	0.779329
ENSG00000066027	PPP2R5A	0.542579	0.00380516		0.76431	4.09488e-05		0.652852	0.00101536		-0.111457	1		-0.221731	0.635873		-0.110273	0.78806
ENSG00000066032	CTNNA2	-2.62436	NA		-1.48211	NA		-1.05892	NA		0.42319	1		-1.14224	NA		-1.56543	NA
ENSG00000066044	ELAVL1	-0.084108	0.746304		-0.0732241	0.797665		-0.138285	0.599205		-0.0650609	1		-0.0108839	0.994769		0.054177	0.913771
ENSG00000066056	TIE1	-1.91643	NA		1.33945	NA		-0.379014	NA		-1.71847	1		-3.25588	NA		0	NA
ENSG00000066084	DIP2B	-0.450073	0.00867388		-0.306787	0.116094		-0.465482	0.0164251		-0.158695	1		-0.143286	0.793733		0.0154089	0.97823
ENSG00000066117	SMARCD1	-0.280985	0.35429		-0.273989	0.401591		-0.205075	0.567538		0.0689134	1		-0.00699644	0.995608		-0.0759098	0.912724
ENSG00000066135	KDM4A	-0.150485	0.691984		-0.241483	0.516243		-0.50621	0.144738		-0.264727	1		0.0909983	0.941483		0.355725	0.495225
ENSG00000066136	NFYC	-0.256366	0.402947		-0.123195	0.748652		-0.0376661	0.933784		0.0855294	1		-0.13317	0.899149		-0.2187	0.682273
ENSG00000066185	ZMYND12	1.94061	0.0135176		2.15831	0.00746868		2.36899	0.00360681		0.21068	1		-0.217696	NA		-0.428376	0.748723
ENSG00000066230	SLC9A3	-1.81869	NA		-0.782399	NA		-2.7303	NA		-1.9479	1		-1.0363	NA		0.911605	NA
ENSG00000066248	NGEF	-4.84396	NA		-1.73643	0.495761		-1.55113	0.560012		0.185306	1		-3.10753	NA		-3.29284	NA
ENSG00000066279	ASPM ENSG00000066279	-1.61783	1.46974e-07		-1.44264	3.9947e-06		-1.24947	9.3329e-05		0.193173	1		-0.175194	0.893111		-0.368367	0.510597
ENSG00000066294	CD84	-1.87341	NA		0.270469	NA		1.61708	NA		1.34662	1		-2.14388	NA		-3.49049	NA
ENSG00000066322	ELOVL1	-0.219265	0.400753		-0.510763	0.0301705		-0.802852	0.000645036		-0.292089	1		0.291499	0.587056		0.583588	0.0547626
ENSG00000066379	ZNRD1	0.416071	0.308442		0.175388	0.744808		0.227194	0.665419		0.0518061	1		0.240683	0.850757		0.188877	0.820815
ENSG00000066382	MPPED2	-2.9182	NA		-1.83006	NA		-1.38079	NA		0	NA		0	NA		0	NA
ENSG00000066422	ZBTB11	-0.690788	6.9228e-05		-0.614184	0.0010749		-0.560355	0.00474558		0.0538294	1		-0.0766035	0.922845		-0.130433	0.742572
ENSG00000066427	ATXN3	0.239646	0.315977		0.237276	0.344398		-0.0194202	0.957564		-0.256696	1		0.00237033	0.997627		0.259067	0.477506
ENSG00000066455	GOLGA5	0.110965	0.598872		0.0043302	0.98523		0.0532153	0.830742		0.0488851	1		0.106635	0.853344		0.0577498	0.882683
ENSG00000066468	FGFR2	-3.17888	NA		-2.09074	NA		-0.708057	NA		1.38268	1		0	NA		-2.47082	NA
ENSG00000066557	LRRC40	-0.589881	0.000643434		-0.651995	0.000442964		-0.369273	0.0757955		0.282722	1		0.0621143	0.93925		-0.220608	0.50208
ENSG00000066583	ISOC1	0.167601	0.711896		0.211406	0.652114		0.370718	0.388964		0.159312	1		-0.0438043	0.981983		-0.203116	0.778929
ENSG00000066629	EML1	-0.526977	0.13096		-0.488656	0.170542		-0.420571	0.258457		0.068085	1		-0.0383217	0.982003		-0.106407	0.887317
ENSG00000066651	TRMT11	-0.579445	0.0658651		-0.558256	0.0992857		-0.570535	0.107662		-0.0122794	1		-0.0211889	0.993538		-0.00890943	0.993043
ENSG00000066654	THUMPD1	-0.370007	0.0127616		-0.340598	0.0317763		-0.18114	0.322814		0.159458	1		-0.0294095	0.971502		-0.188868	0.461919
ENSG00000066697	MSANTD3	-1.20049	3.26274e-08		-1.6226	5.56259e-12		-1.97726	1.22262e-14		-0.354663	1		0.422113	0.445715		0.776776	0.0265417
ENSG00000066739	ATG2B	-0.260921	0.156856		-0.126024	0.575478		-0.0896965	0.717859		0.0363275	1		-0.134897	0.801507		-0.171225	0.593878
ENSG00000066777	ARFGEF1	0.10347	0.527961		0.213062	0.150024		0.272061	0.0633573		0.0589993	1		-0.109592	0.78144		-0.168591	0.448235
ENSG00000066813	ACSM2B	-1.9559	NA		-0.867761	NA		1.31591	NA		2.18367	1		0	NA		-3.27181	NA
ENSG00000066827	ZFAT	-0.102665	0.806697		-0.231147	0.586496		-0.184284	0.694833		0.046863	1		0.128482	0.922845		0.0816188	0.924464
ENSG00000066855	MTFR1	-0.0938144	0.739605		-0.364568	0.134454		-0.137258	0.648159		0.22731	1		0.270754	0.615961		0.0434432	0.939432
ENSG00000066923	STAG3	1.89331	NA		1.98274	NA		0	NA		-0.619152	NA		-0.0894276	NA		0.529725	NA
ENSG00000066926	FECH	-0.658122	0.00597685		-0.726251	0.00419724		-0.606876	0.024937		0.119375	1		0.0681291	0.949687		-0.0512455	0.939371
ENSG00000066933	MYO9A	0.0233096	0.939353		0.100241	0.7184		0.172784	0.491643		0.0725422	1		-0.0769318	0.924045		-0.149474	0.698146
ENSG00000067048	DDX3Y	-0.526828	0.0002603		-0.419048	0.00730908		-0.37637	0.0224992		0.0426776	1		-0.10778	0.837175		-0.150458	0.601202
ENSG00000067057	PFKP	-1.09904	3.97137e-08		-1.28224	3.42408e-10		-1.17895	1.67863e-08		0.103297	1		0.183207	0.78495		0.07991	0.878843
ENSG00000067064	IDI1	-0.0246933	0.96941		-1.0411	0.0149759		-0.87159	0.0511603		0.16951	1		1.01641	0.123426		0.846897	0.140802
ENSG00000067066	SP100	0.504339	0.00293305		0.652751	7.84554e-05		0.774267	2.28799e-06		0.121515	1		-0.148413	0.768399		-0.269928	0.293558
ENSG00000067082	KLF6	2.2048	1.82349e-13		2.32675	7.01933e-15		2.3709	2.36854e-15		0.0441557	1		-0.121949	0.927623		-0.166105	0.8126
ENSG00000067113	PPAP2A	0.532894	0.0355335		0.82483	0.00086771		0.489777	0.0942763		-0.335053	1		-0.291936	0.627099		0.0431168	0.949576
ENSG00000067141	NEO1 ENSG00000067141	0.575114	0.00423778		0.990544	3.47408e-07		1.14139	5.4132e-09		0.15085	1		-0.41543	0.230732		-0.566279	0.0214619
ENSG00000067167	TRAM1	0.498837	0.000414563		0.40059	0.00620868		0.475599	0.000981499		0.0750085	1		0.0982469	0.842532		0.0232384	0.952051
ENSG00000067177	PHKA1	-0.150686	0.77011		-0.511339	0.293798		-0.155816	0.794873		0.355523	1		0.360654	0.769421		0.00513075	0.997482
ENSG00000067182	TNFRSF1A	0.376489	0.0997775		0.250481	0.322525		0.239036	0.360488		-0.0114443	1		0.126008	0.87357		0.137452	0.750696
ENSG00000067191	CACNB1	0.32994	0.664838		-0.00294069	0.996997		-0.250651	0.795227		-0.24771	1		0.332881	0.889748		0.580591	0.63649
ENSG00000067208	EVI5	0.209463	0.298348		0.406649	0.0255271		0.393145	0.0373856		-0.0135035	1		-0.197185	0.659117		-0.183682	0.551051
ENSG00000067221	STOML1	0.302169	0.521076		0.446308	0.325726		0.425188	0.375221		-0.0211203	1		-0.144139	0.925977		-0.123019	0.894671
ENSG00000067225	PKM2	-0.630915	7.42042e-07		-0.902145	3.8394e-13		-0.757063	2.08634e-09		0.145083	1		0.27123	0.263128		0.126147	0.605639
ENSG00000067248	DHX29	-0.358853	0.119754		-0.246424	0.325917		-0.09748	0.745079		0.148944	1		-0.112428	0.893419		-0.261373	0.459944
ENSG00000067334	DNTTIP2	-0.204664	0.337321		-0.170621	0.449279		-0.00859905	0.976404		0.162022	1		-0.0340439	0.973193		-0.196065	0.537225
ENSG00000067365	METTL22	0.165269	0.720873		0.0542066	0.9234		0.0476755	0.937819		-0.00653117	1		0.111063	0.940776		0.117594	0.892875
ENSG00000067369	TP53BP1	-0.508242	0.0043553		-0.763803	1.39097e-05		-0.554599	0.00284886		0.209204	1		0.255561	0.541005		0.0463573	0.91981
ENSG00000067445	TRO	-0.705939	0.0122123		-1.10953	0.000409091		-1.24185	0.000326774		-0.132314	1		0.403596	0.618945		0.53591	0.334313
ENSG00000067533	RRP15	-0.531728	0.00337454		-0.384351	0.0603508		-0.490347	0.0186635		-0.105996	1		-0.147376	0.811427		-0.0413805	0.936905
ENSG00000067560	RHOA	-0.0508089	0.727269		-0.174528	0.139854		-0.0818909	0.554674		0.092637	1		0.123719	0.643086		0.031082	0.905397
ENSG00000067596	DHX8	-0.0556109	0.769889		-0.280051	0.0790085		-0.0863571	0.673354		0.193694	1		0.22444	0.485222		0.0307462	0.936778
ENSG00000067601	PMS2P4	0.0953883	0.951173		1.01465	0.408178		0.113918	0.952918		-0.900736	1		-0.919265	NA		-0.0185296	0.996732
ENSG00000067606	PRKCZ	-1.86712	NA		-2.66802	NA		-2.21874	NA		0	1		0.800898	NA		0.351622	NA
ENSG00000067646	ZFY	-0.532056	0.00691165		-0.38974	0.0760707		-0.561524	0.0104311		-0.171784	1		-0.142315	0.837665		0.0294683	0.960354
ENSG00000067704	IARS2	-0.0563111	0.753771		-0.203016	0.175712		-0.214239	0.164157		-0.0112233	1		0.146704	0.674493		0.157928	0.48998
ENSG00000067715	SYT1	-0.993708	0.000250755		-1.01686	0.000228928		-1.02435	0.000269634		-0.00748409	1		0.0231556	0.991108		0.0306397	0.970108
ENSG00000067798	NAV3	-0.529524	0.016516		-0.324279	0.184539		-0.454411	0.0525176		-0.130131	1		-0.205245	0.732673		-0.0751131	0.883246
ENSG00000067829	IDH3G	-0.0060849	0.988131		-0.147136	0.708913		-0.412586	0.233062		-0.26545	1		0.141051	0.89767		0.406501	0.391008
ENSG00000067836	ROGDI	-0.569091	0.559137		-2.42668	0.0346576		-1.08407	0.327104		1.34261	1		1.85759	NA		0.514981	0.797871
ENSG00000067900	ROCK1	0.660485	0.0047992		1.08836	7.88581e-07		1.27809	4.43017e-09		0.189731	1		-0.427871	0.33144		-0.617602	0.0312521
ENSG00000067955	CBFB	-0.406417	0.0130884		-0.219788	0.249402		-0.274047	0.150178		-0.0542596	1		-0.186629	0.665644		-0.132369	0.689062
ENSG00000067992	PDK3	1.29562	NA		3.18968	0.123152		3.99317	0.0412865		0.803489	1		-1.89406	NA		-2.69755	NA
ENSG00000068001	HYAL2	-0.542369	0.22473		-0.986646	0.0246595		-1.47061	0.00154703		-0.483963	1		0.444278	0.69647		0.928241	0.154679
ENSG00000068024	HDAC4	0.215954	0.587739		0.498762	0.157552		0.506907	0.168027		0.00814515	1		-0.282808	0.74998		-0.290953	0.620753
ENSG00000068028	RASSF1	0.166408	0.639481		0.0138869	0.974936		0.0415086	0.928384		0.0276217	1		0.152521	0.887914		0.124899	0.842888
ENSG00000068078	FGFR3	-1.8639	NA		-0.775764	NA		1.99383	NA		2.7696	1		0	NA		-3.85773	NA
ENSG00000068079	IFI35	0.456918	0.141838		0.0232343	0.959738		-0.121991	0.781307		-0.145226	1		0.433683	0.50041		0.578909	0.177404
ENSG00000068097	HEATR6	-0.0552973	0.881965		-0.0332595	0.935988		0.394262	0.190784		0.427522	1		-0.0220378	0.990458		-0.449559	0.245063
ENSG00000068120	COASY	0.694964	0.00707998		0.854489	0.00120494		0.900857	0.000947729		0.0463688	1		-0.159524	0.863834		-0.205893	0.685102
ENSG00000068137	PLEKHH3	0.402508	0.379922		0.0189106	0.976936		0.397505	0.442304		0.378594	1		0.383598	0.731618		0.00500321	0.997482
ENSG00000068305	MEF2A	-0.128936	0.620092		0.235333	0.321859		0.477646	0.0238762		0.242312	1		-0.36427	0.34252		-0.606582	0.0115156
ENSG00000068308	OTUD5	0.272275	0.328894		0.159479	0.625261		-0.00333044	0.993418		-0.162809	1		0.112796	0.907304		0.275605	0.525493
ENSG00000068323	TFE3	0.53502	0.0088911		0.48366	0.0267436		0.57384	0.00856421		0.0901791	1		0.0513593	0.955663		-0.0388198	0.942913
ENSG00000068354	TBC1D25	0.405945	0.469311		0.369629	0.542151		0.559823	0.3292		0.190194	1		0.0363152	0.991166		-0.153879	0.889714
ENSG00000068366	ACSL4	-0.492848	0.00844223		-0.738186	4.09643e-05		-0.738725	5.34909e-05		-0.00053861	1		0.245338	0.581034		0.245877	0.42219
ENSG00000068383	INPP5A	-0.337715	0.154077		-0.368107	0.154523		-0.588962	0.024958		-0.220855	1		0.0303919	0.981983		0.251247	0.574698
ENSG00000068394	GPKOW	0.437682	0.197219		0.270369	0.494817		-0.184785	0.689303		-0.455154	1		0.167313	0.889798		0.622467	0.183273
ENSG00000068400	GRIPAP1	-0.120149	0.767587		-0.424691	0.225636		-0.408556	0.266985		0.0161348	1		0.304542	0.71499		0.288407	0.615661
ENSG00000068438	FTSJ1	-0.555803	0.0103962		-0.870316	0.000108209		-0.911039	0.000122194		-0.0407231	1		0.314513	0.566055		0.355236	0.354297
ENSG00000068489	PRR11	-0.764281	0.021726		-0.467075	0.206412		-0.363076	0.356479		0.103999	1		-0.297205	0.75277		-0.401205	0.462699
ENSG00000068650	ATP11A	-0.291652	0.814036		0.392881	0.759749		1.21359	0.216538		0.820708	1		-0.684532	NA		-1.50524	0.228683
ENSG00000068654	POLR1A ENSG00000068654	-0.203648	0.341917		0.0777326	0.774028		0.3572	0.0809556		0.279468	1		-0.28138	0.493337		-0.560848	0.0125511
ENSG00000068697	LAPTM4A	0.849856	4.28413e-12		1.07139	2.84356e-18		0.976341	8.99513e-15		-0.0950537	1		-0.221539	0.414819		-0.126485	0.602113
ENSG00000068724	TTC7A	0.290485	0.340531		-0.122186	0.76548		0.109031	0.791162		0.231217	1		0.412671	0.500204		0.181455	0.749966
ENSG00000068745	IP6K2	-0.463957	0.057062		-0.866633	0.000282774		-1.02328	3.81621e-05		-0.156651	1		0.402676	0.436647		0.559327	0.104706
ENSG00000068781	STON1-GTF2A1L	0	NA		1.82261	NA		3.68531	NA		1.8627	1		-1.99643	NA		-3.85913	NA
ENSG00000068784	SRBD1	-0.174001	0.4325		-0.213622	0.356105		0.0949825	0.728662		0.308604	1		0.0396203	0.968372		-0.268984	0.385908
ENSG00000068796	KIF2A	-0.136	0.481268		0.254498	0.142191		0.423124	0.00879453		0.168626	1		-0.390498	0.107332		-0.559124	0.00165592
ENSG00000068831	RASGRP2	4.0708	0.000419619		4.30718	0.000205282		3.12138	0.0172304		-1.1858	1		-0.236383	NA		0.94942	0.504066
ENSG00000068878	PSME4	-0.430689	0.0544003		-0.0528651	0.872427		-0.149157	0.604997		-0.0962921	1		-0.377824	0.375715		-0.281532	0.437551
ENSG00000068885	IFT80	0.0687569	0.799891		0.215944	0.36459		0.288064	0.218108		0.0721204	1		-0.147187	0.814981		-0.219307	0.525699
ENSG00000068903	SIRT2 ENSG00000068903	0.536858	0.0693262		0.190305	0.622632		-0.110231	0.803456		-0.300535	1		0.346554	0.623362		0.647089	0.11131
ENSG00000068912	ERLEC1	0.0772671	0.702559		0.0778192	0.711532		0.0632656	0.768953		-0.0145536	1		-0.000552072	0.999106		0.0140015	0.974473
ENSG00000068971	PPP2R5B	0.503748	0.282812		0.543	0.27292		0.0877086	0.90579		-0.455291	1		-0.0392524	0.988705		0.416039	0.614254
ENSG00000068976	PYGM	-1.90045	NA		-1.7741	NA		-1.32483	NA		0	NA		-0.126346	NA		-0.575619	NA
ENSG00000068985	PAGE1	1.63411	NA		-0.885516	NA		1.75587	NA		2.64139	1		2.51962	NA		-0.121762	NA
ENSG00000069011	PITX1	-0.172604	0.713266		-0.356631	0.438141		-0.560333	0.22857		-0.203702	1		0.184026	0.90001		0.387728	0.591871
ENSG00000069020	MAST4	-0.460104	0.083181		0.113807	0.754386		0.0763739	0.844959		-0.0374328	1		-0.573911	0.175257		-0.536478	0.141881
ENSG00000069122	ADGRF5	-4.37267	0.00999213		-3.57655	0.0485325		-2.88465	0.116956		0.691891	1		-0.796123	NA		-1.48801	0.6769
ENSG00000069188	SDK2	-3.22353	NA		0.580895	NA		-0.137102	NA		-0.717997	1		-3.80442	NA		-3.08642	NA
ENSG00000069248	NUP133	-0.132388	0.37295		-0.205024	0.164839		-0.332686	0.0215352		-0.127662	1		0.0726356	0.889026		0.200298	0.355727
ENSG00000069275	NUCKS1	-0.656273	1.11563e-10		-0.496443	2.81823e-06		-0.263185	0.0240308		0.233258	1		-0.159831	0.52424		-0.393089	0.00194013
ENSG00000069329	VPS35	-0.0766555	0.733467		-0.166251	0.407		-0.254826	0.177811		-0.0885746	1		0.0895958	0.889798		0.17817	0.536219
ENSG00000069345	DNAJA2	-0.0692877	0.730224		-0.155989	0.390218		-0.130146	0.499734		0.025843	1		0.0867014	0.877951		0.0608584	0.862559
ENSG00000069399	BCL3	-0.806635	0.290047		-0.446205	0.623225		-0.553104	0.555149		-0.106899	1		-0.36043	NA		-0.253531	0.884014
ENSG00000069424	KCNAB2	-0.491728	0.574234		-0.85866	0.347953		-0.212003	0.849064		0.646656	1		0.366932	NA		-0.279724	0.873403
ENSG00000069431	ABCC9	-2.18208	3.87718e-13		-2.03255	1.90959e-09		-1.30967	0.000125674		0.722882	1		-0.149528	0.926804		-0.87241	0.0775563
ENSG00000069493	CLEC2D	0.640927	0.199636		0.874999	0.0769006		1.05639	0.0317487		0.181388	1		-0.234073	0.893111		-0.415461	0.607135
ENSG00000069509	FUNDC1	0.347954	0.289355		0.427392	0.204491		0.431311	0.223997		0.00391867	1		-0.079438	0.947979		-0.0833567	0.910724
ENSG00000069667	RORA	-0.0991938	0.890914		0.128004	0.861602		0.101225	0.894501		-0.0267793	1		-0.227198	0.906981		-0.200418	0.857065
ENSG00000069696	DRD4	-1.04077	NA		-0.893308	NA		0.448221	NA		1.34153	1		-0.147464	NA		-1.48899	NA
ENSG00000069702	TGFBR3	1.98751	1.96435e-29		2.25821	1.78146e-37		1.79827	2.24338e-23		-0.459936	1		-0.270698	0.533899		0.189238	0.585419
ENSG00000069812	HES2	-2.5212	NA		-2.39485	NA		-0.426464	NA		1.96839	1		-0.126346	NA		-2.09473	NA
ENSG00000069849	ATP1B3	0.336702	0.0799389		0.275921	0.178276		0.175322	0.446		-0.100599	1		0.0607814	0.937902		0.16138	0.636511
ENSG00000069869	NEDD4	-0.265951	0.119197		-0.21166	0.244101		-0.188282	0.32101		0.0233775	1		-0.0542912	0.936064		-0.0776688	0.825805
ENSG00000069943	PIGB	-0.421735	0.172581		-0.454827	0.175833		-0.477801	0.180723		-0.0229741	1		0.0330919	0.985474		0.056066	0.945877
ENSG00000069956	MAPK6	-0.440195	0.0288106		-0.635006	0.00117167		-0.698066	0.000435033		-0.0630594	1		0.194812	0.718223		0.257871	0.434646
ENSG00000069966	GNB5	0.444041	0.0386689		0.271095	0.284482		0.192113	0.500085		-0.078982	1		0.172947	0.787757		0.251929	0.497716
ENSG00000069974	RAB27A	0.344539	0.0753644		0.503693	0.00857723		0.575979	0.00317299		0.0722863	1		-0.159154	0.771892		-0.231441	0.462249
ENSG00000069998	HDHD5	0.61304	0.0615643		0.466353	0.211441		0.0663385	0.90645		-0.400015	1		0.146687	0.907304		0.546701	0.292142
ENSG00000070010	ufd1	0.372174	0.102878		0.0916267	0.769134		-0.0663103	0.839938		-0.157937	1		0.280547	0.578722		0.438484	0.148695
ENSG00000070018	LRP6	-0.605066	0.000171437		-0.337773	0.0692288		-0.163913	0.454722		0.17386	1		-0.267293	0.487861		-0.441153	0.0532343
ENSG00000070019	GUCY2C	-0.547225	NA		-0.145109	NA		0.0955608	NA		0.240669	1		-0.402117	NA		-0.642786	NA
ENSG00000070047	KIAA1542	0.10134	0.730001		0.223891	0.411496		0.356691	0.167499		0.1328	1		-0.122551	0.887914		-0.255351	0.505081
ENSG00000070061	ELP1	-0.27216	0.158443		-0.113733	0.631764		-0.269845	0.199721		-0.156112	1		-0.158427	0.762972		-0.0023146	0.997482
ENSG00000070081	NUCB2	-0.265578	0.335531		-0.197158	0.500875		-0.071708	0.834594		0.12545	1		-0.0684206	0.944042		-0.19387	0.660248
ENSG00000070087	PFN2	0.236001	0.121736		0.518631	0.00013206		0.48455	0.000514286		-0.0340807	1		-0.28263	0.250427		-0.248549	0.220755
ENSG00000070159	PTPN3	0.379025	0.65671		-0.280098	0.781208		-0.671874	0.475101		-0.391776	1		0.659123	0.722536		1.0509	0.365474
ENSG00000070182	SPTB	-4.57345	NA		-1.95167	NA		-2.04809	NA		-0.09642	1		-2.62179	NA		-2.52537	NA
ENSG00000070190	DAPP1	0.788002	NA		2.38561	NA		3.10302	NA		0.717412	1		-1.59761	NA		-2.31502	NA
ENSG00000070193	FGF10	-2.74235	NA		0.117151	NA		-1.20494	NA		-1.32209	1		-2.8595	NA		0	NA
ENSG00000070214	SLC44A1	0.694442	1.22088e-05		0.544027	0.000956458		0.367475	0.0387404		-0.176552	1		0.150415	0.753799		0.326968	0.160135
ENSG00000070269	TMEM260	0.0566204	0.875224		0.17418	0.59896		0.182712	0.590355		0.00853181	1		-0.11756	0.90719		-0.126092	0.825336
ENSG00000070366	SMG6	0.232825	0.48516		0.479821	0.10469		0.3888	0.225339		-0.0910208	1		-0.246996	0.74413		-0.155975	0.787201
ENSG00000070367	EXOC5	-0.240795	0.245989		-0.239509	0.254935		-0.323011	0.112246		-0.0835018	1		-0.00128556	0.998636		0.0822163	0.842015
ENSG00000070371	CLTCL1	2.05955	1.1322e-11		2.50004	1.69458e-16		2.72933	2.53261e-19		0.229296	1		-0.44049	0.513821		-0.669786	0.0987698
ENSG00000070404	FSTL3	1.51809	1.94604e-14		1.18493	2.68365e-08		1.12371	3.96294e-07		-0.0612191	1		0.333161	0.464843		0.394381	0.211808
ENSG00000070413	DGCR2	0.385886	0.197711		0.401046	0.190673		0.189164	0.606046		-0.211882	1		-0.0151598	0.994769		0.196722	0.717683
ENSG00000070423	RNF126	0.156552	0.738071		-0.0363815	0.948984		-0.889771	0.0571586		-0.853389	1		0.192933	0.893111		1.04632	0.0579758
ENSG00000070444	MNT	1.41824	0.000599887		2.08523	2.32244e-07		1.77802	4.00787e-05		-0.307219	1		-0.666996	0.368818		-0.359777	0.624967
ENSG00000070476	ZXDC	0.0540323	0.90812		0.0163377	0.975086		0.0608738	0.911008		0.0445361	1		0.0376946	0.982621		-0.00684149	0.995081
ENSG00000070495	JMJD6	-0.507923	0.0303027		-0.650021	0.0104294		-0.820975	0.00243561		-0.170954	1		0.142098	0.885881		0.313052	0.49622
ENSG00000070501	POLB	-0.732162	0.00102069		-0.925997	0.000207406		-0.759915	0.00484134		0.166082	1		0.193835	0.818851		0.0277529	0.97112
ENSG00000070526	ST6GALNAC1	0	NA		0	NA		2.38171	NA		1.46738	NA		0	NA		-2.55552	NA
ENSG00000070540	WIPI1	0.550637	0.0043553		0.103106	0.7162		-0.206065	0.426577		-0.309171	1		0.447531	0.170519		0.756701	0.00107028
ENSG00000070610	GBA2	0.257874	0.38108		0.122813	0.746574		-0.137757	0.732082		-0.26057	1		0.135061	0.89611		0.395631	0.372499
ENSG00000070614	NDST1	-0.17209	0.595195		-0.286623	0.338751		0.0164192	0.968236		0.303043	1		0.114533	0.909109		-0.188509	0.701623
ENSG00000070669	ASNS ENSG00000070669	-2.55265	NA		-2.4263	NA		-0.0301301	NA		2.39617	1		-0.126346	NA		-2.52252	NA
ENSG00000070718	AP3M2	-1.20519	9.65072e-06		-0.668601	0.0324544		-0.370899	0.299504		0.297702	1		-0.536589	0.392199		-0.834292	0.0344424
ENSG00000070729	CNGB1	-1.51622	NA		-0.770392	NA		-0.353559	NA		0.416832	1		-0.74583	NA		-1.16266	NA
ENSG00000070756	PABPC1	0.505495	0.00404388		1.07225	3.44075e-11		1.36563	1.05733e-17		0.293374	1		-0.566757	0.0140869		-0.860131	1.67666e-06
ENSG00000070759	TESK2	-0.284298	0.797539		-0.503144	0.68105		-0.0177249	0.989583		0.485419	1		0.218846	NA		-0.266573	0.902045
ENSG00000070761	CFAP20	-0.334871	0.163151		-0.444988	0.0774797		-0.537939	0.0413083		-0.0929518	1		0.110117	0.90719		0.203069	0.670177
ENSG00000070770	CSNK2A2	0.29211	0.171239		0.391961	0.0630166		0.318766	0.164475		-0.0731945	1		-0.099851	0.897483		-0.0266565	0.961006
ENSG00000070778	PTPN21	0.363872	0.126741		0.541508	0.0181446		0.50662	0.0354576		-0.0348884	1		-0.177636	0.788771		-0.142748	0.75213
ENSG00000070785	EIF2B3	-0.30751	0.21542		-0.364286	0.154349		-0.568068	0.0242735		-0.203782	1		0.0567767	0.956005		0.260558	0.532503
ENSG00000070808	CAMK2A	-3.28607	NA		-2.19794	NA		-1.74867	NA		0	NA		0	NA		0	NA
ENSG00000070814	TCOF1	-0.211195	0.479905		0.0210435	0.955957		0.00510636	0.989722		-0.0159372	1		-0.232238	0.738801		-0.216301	0.656657
ENSG00000070831	CDC42	-0.0966775	0.450644		-0.209435	0.0656327		-0.259948	0.0212446		-0.0505131	1		0.112757	0.687318		0.163271	0.328688
ENSG00000070882	OSBPL3	-0.706564	0.00223619		-0.614778	0.0121915		-0.389834	0.151353		0.224944	1		-0.0917864	0.927623		-0.31673	0.425992
ENSG00000070950	RAD18	-0.774006	0.0142193		-0.636335	0.0634903		-0.476549	0.199577		0.159786	1		-0.137672	0.914103		-0.297458	0.62365
ENSG00000070961	ATP2B1	-0.0809328	0.755228		0.0834968	0.758157		0.438237	0.0255086		0.35474	1		-0.16443	0.766799		-0.51917	0.0232482
ENSG00000070985	TRPM5	-1.13555	NA		-0.0474216	NA		1.41997	NA		1.46739	NA		0	NA		-2.55552	NA
ENSG00000071051	NCK2	0.211786	0.5731		0.0708654	0.882413		-0.147044	0.755913		-0.21791	1		0.140921	0.908247		0.35883	0.527015
ENSG00000071054	MAP4K4	-0.487169	0.0203211		-0.34064	0.129321		-0.156442	0.550927		0.184198	1		-0.146529	0.824934		-0.330727	0.278515
ENSG00000071082	RPL31 ENSG00000071082	0.294367	0.229634		0.0550605	0.864758		0.0508668	0.876487		-0.00419366	1		0.239307	0.66279		0.243501	0.495948
ENSG00000071127	HEL-S-52	0.11322	0.639372		0.00687689	0.979933		0.16733	0.456849		0.160453	1		0.106343	0.875203		-0.0541102	0.902045
ENSG00000071189	SNX13	-0.0142795	0.958423		0.120737	0.606104		-0.119314	0.620889		-0.240051	1		-0.135016	0.810803		0.105035	0.782591
ENSG00000071205	ARHGAP10	0.257053	0.198269		0.252155	0.232529		0.665687	0.00022124		0.413532	1		0.0048978	0.995608		-0.408634	0.086728
ENSG00000071242	RPS6KA2	2.83995	7.4331e-109		2.8774	6.52589e-110		2.65758	5.93422e-92		-0.219818	1		-0.037453	0.948605		0.182365	0.421228
ENSG00000071243	ING3	-0.742107	0.011756		-0.890162	0.0055932		-0.508135	0.158381		0.382027	1		0.148055	0.909109		-0.233971	0.716982
ENSG00000071246	VASH1	0.0778139	0.949585		-0.981093	0.392619		-0.315517	0.811316		0.665576	1		1.05891	NA		0.393331	0.847796
ENSG00000071282	LMCD1	3.04842	4.11482e-14		3.35856	1.65536e-16		3.97891	3.82637e-23		0.620347	1		-0.310137	0.768891		-0.930485	0.0340992
ENSG00000071462	BUD23	0.0365233	0.921978		0.057314	0.881559		-0.338316	0.282513		-0.39563	1		-0.0207907	0.990458		0.374839	0.372021
ENSG00000071537	SEL1L	-0.0945475	0.602564		0.004459	0.982728		0.0219662	0.923435		0.0175072	1		-0.0990065	0.828362		-0.116514	0.662965
ENSG00000071539	TRIP13	-1.63239	5.63285e-05		-1.36286	0.00130341		-1.56474	0.000285442		-0.201878	1		-0.269524	0.866829		-0.0676466	0.954654
ENSG00000071553	ATP6AP1	0.666347	0.00191944		0.413474	0.0995218		0.578316	0.0174563		0.164842	1		0.252873	0.660615		0.0880312	0.866349
ENSG00000071564	TCF3	-0.374304	0.251065		-0.613352	0.0509446		-0.778123	0.0145262		-0.164771	1		0.239048	0.791459		0.403819	0.42185
ENSG00000071575	TRIB2	0.858374	1.92911e-05		1.04854	1.645e-07		0.737488	0.000592042		-0.311054	1		-0.190168	0.74989		0.120886	0.787201
ENSG00000071626	DAZAP1	-0.567982	0.0116606		-0.603264	0.0101255		-0.334487	0.209233		0.268777	1		0.0352822	0.97896		-0.233495	0.572724
ENSG00000071655	MBD3	0.00990161	0.983512		-0.455242	0.234719		-0.556155	0.150178		-0.100912	1		0.465144	0.53548		0.566056	0.268822
ENSG00000071794	HLTF	-0.468149	0.0423113		-0.237463	0.372903		-0.0453785	0.896816		0.192085	1		-0.230685	0.697178		-0.42277	0.176454
ENSG00000071859	FAM50A	0.210312	0.234885		0.0371096	0.881945		-0.0616572	0.801281		-0.0987668	1		0.173202	0.686167		0.271969	0.281322
ENSG00000071889	FAM3A	0.75707	0.0125106		0.672749	0.0452253		0.579573	0.116205		-0.0931758	1		0.0843212	0.947967		0.177497	0.792485
ENSG00000071894	CPSF1	0.333384	0.41091		0.235059	0.604365		0.243835	0.598169		0.00877588	1		0.0983248	0.945132		0.0895489	0.916347
ENSG00000071909	MYO3B	-0.446472	NA		-0.0420312	NA		1.31267	NA		1.3547	1		-0.404441	NA		-1.75914	NA
ENSG00000071967	CYBRD1	1.78412	2.33556e-11		2.05907	6.32504e-15		1.80125	1.54499e-11		-0.257824	1		-0.274952	0.72839		-0.0171286	0.984383
ENSG00000071994	PDCD2	-0.294502	0.0926042		-0.406285	0.0213264		-0.340954	0.0719826		0.0653309	1		0.111783	0.852173		0.046452	0.914962
ENSG00000072041	SLC6A15	-2.83217	NA		-1.74403	NA		-1.29476	NA		0	NA		0	NA		0	NA
ENSG00000072042	RDH11	-0.559946	0.0218909		-1.12988	1.10634e-06		-0.953532	7.13483e-05		0.176352	1		0.569938	0.154812		0.393586	0.292771
ENSG00000072062	PRKACA	-0.0341852	0.951809		0.894579	0.0172462		0.330623	0.505791		-0.563956	1		-0.928764	0.0944352		-0.364808	0.604521
ENSG00000072071	ADGRL1	0.288687	0.78309		0.74013	0.429892		0.935409	0.310066		0.195279	1		-0.451443	NA		-0.646722	0.649782
ENSG00000072110	ACTN1	0.459138	0.00708524		0.503615	0.00286748		0.77422	1.5571e-06		0.270606	1		-0.0444767	0.949687		-0.315083	0.184909
ENSG00000072121	ZFYVE26	-0.127383	0.656085		-0.146865	0.627497		0.0402302	0.913809		0.187096	1		0.0194827	0.990324		-0.167613	0.713849
ENSG00000072133	RPS6KA6	-0.0482134	0.931564		-0.108658	0.849219		-0.287184	0.578538		-0.178526	1		0.0604449	0.977713		0.238971	0.769896
ENSG00000072134	EPN2 ENSG00000072134	0.225482	0.458938		0.099029	0.790421		0.0517709	0.90049		-0.0472581	1		0.126453	0.898798		0.173711	0.738521
ENSG00000072135	PTPN18	0.983616	0.00188551		1.29483	3.45513e-05		1.09642	0.000938585		-0.198415	1		-0.311217	0.71499		-0.112803	0.880405
ENSG00000072163	LIMS2	1.06419	0.372212		1.36092	0.245537		1.59933	0.167259		0.238403	1		-0.296735	NA		-0.535138	0.792651
ENSG00000072182	ASIC4 ENSG00000072182	-2.83217	NA		-1.74403	NA		-1.29476	NA		0	NA		0	NA		0	NA
ENSG00000072195	SPEG	-0.32685	0.284628		-0.860272	0.00202125		-0.903193	0.00192139		-0.042921	1		0.533422	0.308278		0.576343	0.155769
ENSG00000072201	LNX1	1.12534	0.00591853		1.62843	4.01895e-05		1.71316	2.15505e-05		0.0847297	1		-0.503091	0.586527		-0.587821	0.336394
ENSG00000072210	ALDH3A2 ENSG00000072210	0.464488	0.078923		0.102685	0.774412		-0.122224	0.725799		-0.224909	1		0.361803	0.50719		0.586712	0.06731
ENSG00000072274	TFRC	-0.563872	0.0158232		-1.11025	3.71966e-07		-1.64652	4.41613e-14		-0.536275	1		0.546374	0.144832		1.08265	1.5392e-05
ENSG00000072310	SREBF1	1.12064	0.00971362		0.192423	0.763306		0.19754	0.754233		0.00511706	1		0.928212	0.210873		0.923095	0.120922
ENSG00000072364	AFF4	-0.220695	0.283556		0.00590771	0.982084		0.147127	0.515156		0.14122	1		-0.226603	0.594336		-0.367823	0.129068
ENSG00000072401	UBE2D1	0.337245	0.30595		0.234341	0.521102		0.579598	0.0612007		0.345257	1		0.102905	0.933289		-0.242353	0.65107
ENSG00000072415	MPP5	-0.580185	8.7478e-06		-0.439302	0.00188975		-0.0628812	0.754233		0.376421	1		-0.140883	0.719473		-0.517304	0.00137628
ENSG00000072422	RHOBTB1	-0.111462	0.781215		0.0873224	0.842927		-0.0476054	0.922077		-0.134928	1		-0.198784	0.841588		-0.0638562	0.933832
ENSG00000072501	SMC1L1	-0.603115	0.000691546		-0.113473	0.651202		0.251723	0.243629		0.365197	1		-0.489641	0.0882727		-0.854838	1.66152e-05
ENSG00000072506	HSD17B10	0.178417	0.513855		0.0617484	0.858113		-0.102326	0.761895		-0.164074	1		0.116668	0.896987		0.280743	0.477814
ENSG00000072518	MARK2	0.237821	0.653931		0.373138	0.46762		0.593969	0.217766		0.220831	1		-0.135318	0.937935		-0.356148	0.642756
ENSG00000072571	HMMR	-1.03594	7.11305e-05		-0.80212	0.00328812		-0.57208	0.0496213		0.230039	1		-0.23382	0.774605		-0.46386	0.252771
ENSG00000072609	CHFR	0.233244	0.486653		-0.0763943	0.861794		-0.109823	0.801281		-0.0334286	1		0.309638	0.682407		0.343067	0.494482
ENSG00000072657	TRHDE	-0.348316	0.721897		0.300255	0.768259		0.115584	0.918466		-0.184671	1		-0.648571	0.74496		-0.4639	0.741188
ENSG00000072682	P4HA2	-1.64727	3.07412e-14		-1.86338	4.66637e-16		-1.64459	2.92861e-12		0.218787	1		0.216113	0.779653		-0.00267337	0.997981
ENSG00000072736	NFATC3	0.890533	4.96704e-07		1.06778	3.57674e-09		1.08423	5.0905e-09		0.0164454	1		-0.17725	0.728579		-0.193695	0.560074
ENSG00000072756	TRNT1	-0.0527318	0.88928		0.200342	0.556817		-0.0694544	0.871847		-0.269796	1		-0.253074	0.725376		0.0167226	0.984383
ENSG00000072778	ACADVL	-0.611346	0.0359069		-0.818425	0.00372055		-1.07076	0.000122418		-0.252336	1		0.207079	0.820671		0.459414	0.286557
ENSG00000072786	STK10 ENSG00000072786	-0.172757	0.424359		-0.264298	0.22517		-0.185489	0.449201		0.0788088	1		0.091541	0.904102		0.0127322	0.983242
ENSG00000072803	FBXW11	-0.100494	0.51323		-0.18015	0.218612		-0.118476	0.475101		0.0616739	1		0.0796553	0.865356		0.0179814	0.960354
ENSG00000072818	ACAP1	0.927542	0.39776		1.40297	0.180256		0.787853	0.555149		-0.61512	1		-0.475431	NA		0.139689	0.957017
ENSG00000072832	CRMP1	-0.00284332	NA		0.823177	NA		1.01271	NA		0.189529	1		-0.82602	NA		-1.01555	NA
ENSG00000072840	EVC ENSG00000072840	0.334598	0.105581		0.224746	0.34655		-0.00935534	0.977692		-0.234101	1		0.109852	0.886257		0.343953	0.265878
ENSG00000072849	DERL2	-0.37646	0.045635		-0.624301	0.000943141		-0.702813	0.000356737		-0.0785112	1		0.247841	0.590021		0.326353	0.279078
ENSG00000072864	NDE1	0.342154	0.19629		0.264708	0.373904		0.249578	0.429042		-0.0151305	1		0.0774461	0.939821		0.0925766	0.873752
ENSG00000072952	IRAG1	0.271655	0.388209		0.138477	0.712677		0.448299	0.134134		0.309821	1		0.133177	0.898311		-0.176644	0.739573
ENSG00000072954	TMEM38A	-0.577595	NA		0.314481	0.88829		-0.750292	0.757106		-1.06477	1		-0.892075	NA		0.172697	NA
ENSG00000072958	AP1M1	0.646822	4.12148e-05		0.582833	0.000495704		0.388964	0.0381121		-0.193869	1		0.0639892	0.925836		0.257858	0.336669
ENSG00000073008	PVR	-0.800561	0.000950722		-0.948267	0.00019387		-1.14635	1.63599e-05		-0.198079	1		0.147706	0.887606		0.345784	0.453585
ENSG00000073050	XRCC1	0.111872	0.799891		-0.0513887	0.922317		-0.119996	0.811661		-0.0686068	1		0.163261	0.899149		0.231868	0.737
ENSG00000073060	SCARB1	-0.131593	0.877566		-0.894744	0.245336		0.113263	0.908999		1.00801	1		0.763151	0.654166		-0.244855	0.864762
ENSG00000073067	CYP2W1	-2.83217	NA		-1.74403	NA		-1.29476	NA		0	NA		0	NA		0	NA
ENSG00000073111	MCM2	-1.86817	3.03719e-10		-1.75665	1.26499e-08		-1.32467	3.24275e-05		0.431979	1		-0.111516	0.937992		-0.543495	0.281663
ENSG00000073150	PANX2	-1.16539	NA		-3.44573	NA		-2.01008	NA		1.43565	1		2.28034	NA		0.844689	NA
ENSG00000073169	SELENOO	0.428638	0.399092		-0.125922	0.858767		-0.735699	0.234473		-0.609777	1		0.554561	0.619554		1.16434	0.0933876
ENSG00000073282	TP63	-1.20605	0.177989		-0.346656	0.767277		-0.00363003	0.997804		0.343026	1		-0.859392	NA		-1.20242	0.38929
ENSG00000073331	ALPK1	-0.120544	0.733883		0.121607	0.747929		0.0112489	0.978911		-0.110358	1		-0.242151	0.744351		-0.131793	0.825625
ENSG00000073350	LLGL2	-1.13556	NA		-0.0474211	NA		2.53467	NA		2.58209	1		0	NA		-3.67023	NA
ENSG00000073417	PDE8A	-0.319269	0.23297		-0.170139	0.587934		-0.176681	0.582543		-0.006542	1		-0.14913	0.866829		-0.142588	0.782446
ENSG00000073464	CLCN4	0.278717	0.608051		0.432757	0.403332		0.1958	0.754771		-0.236957	1		-0.15404	0.932031		0.0829177	0.941734
ENSG00000073536	NLE1	-0.383693	0.44258		-0.710766	0.144384		-0.726442	0.158156		-0.0156758	1		0.327072	0.817223		0.342748	0.703361
ENSG00000073578	SDHA	-0.362692	0.286729		-0.728945	0.0300556		-0.387932	0.31383		0.341013	1		0.366253	0.661756		0.0252401	0.979321
ENSG00000073584	SMARCE1	-0.306602	0.377357		-0.14789	0.726771		-0.302404	0.431134		-0.154513	1		-0.158712	0.893518		-0.00419863	0.997329
ENSG00000073605	GSDMB	-0.602072	0.435625		-0.968116	0.23378		-0.936767	0.287494		0.0313482	1		0.366044	NA		0.334696	0.844978
ENSG00000073614	KDM5A	-0.180414	0.432323		-0.0710448	0.798821		0.0356482	0.906867		0.106693	1		-0.109369	0.879649		-0.216062	0.506014
ENSG00000073711	PPP2R3A	-0.881522	1.59422e-08		-0.728672	2.26766e-05		-0.69917	0.00012668		0.0295027	1		-0.152849	0.78208		-0.182352	0.596972
ENSG00000073712	FERMT2	0.270133	0.0628121		-0.00906113	0.966359		-0.0677461	0.731388		-0.058685	1		0.279195	0.253391		0.33788	0.0592365
ENSG00000073734	ABCB11	5.32724	0.000442928		5.94467	7.25575e-05		5.1548	0.00101983		-0.789866	1		-0.617432	NA		0.172434	0.936537
ENSG00000073737	DHRS9	2.35548	9.23059e-05		2.38453	8.89585e-05		2.01404	0.00156709		-0.370486	1		-0.0290461	0.994769		0.34144	0.788319
ENSG00000073756	PTGS2	-0.140638	0.853293		0.572394	0.363143		0.0758278	0.932122		-0.496566	1		-0.713032	0.556526		-0.216466	0.863277
ENSG00000073792	IGF2BP2	1.34291	1.28914e-16		1.56358	6.58937e-21		1.61295	2.95855e-21		0.0493705	1		-0.220668	0.586527		-0.270039	0.308968
ENSG00000073803	MAP3K13	0.498901	0.0310836		0.685041	0.0034999		0.680408	0.00601597		-0.00463282	1		-0.18614	0.782366		-0.181507	0.689925
ENSG00000073849	ST6GAL1	-3.20427	NA		-2.11614	NA		-0.170572	NA		1.94557	1		0	NA		-3.0337	NA
ENSG00000073861	TBX21	-1.13555	NA		-0.0474216	NA		1.41997	NA		1.46739	NA		0	NA		-2.55552	NA
ENSG00000073910	FRY	1.96203	5.69857e-07		2.74725	7.76114e-13		2.76215	1.08909e-12		0.014895	1		-0.785226	0.237069		-0.800121	0.123197
ENSG00000073921	PICALM	0.348899	0.00996338		0.571915	7.75997e-06		0.641739	4.91605e-07		0.0698238	1		-0.223017	0.413298		-0.292841	0.100134
ENSG00000073969	NSF	0.178944	0.421831		-0.0191698	0.948438		0.129034	0.612562		0.148204	1		0.198114	0.692498		0.04991	0.915858
ENSG00000074047	GLI2	-1.14746	0.090254		-0.348083	0.6922		-0.481092	0.578639		-0.13301	1		-0.799381	0.626776		-0.666371	0.591854
ENSG00000074054	CLASP1	1.68373	3.13346e-61		1.68275	5.83089e-57		1.72331	1.84772e-57		0.0405562	1		0.000975862	0.99834		-0.0395803	0.879235
ENSG00000074071	MRPS34	-0.380971	0.0681277		-0.694771	0.000874617		-0.738257	0.000790442		-0.0434855	1		0.313801	0.50719		0.357286	0.287913
ENSG00000074181	NOTCH3	-0.373857	0.732979		-0.805604	0.417258		-0.82093	0.418718		-0.0153254	1		0.431747	0.893419		0.447073	0.801238
ENSG00000074201	CLNS1A	-0.313821	0.0862281		-0.279152	0.151367		-0.313897	0.11175		-0.0347448	1		-0.034669	0.970399		7.57231e-05	1
ENSG00000074211	PPP2R2C	0.764228	0.560269		2.43321	0.0144068		3.67411	5.34823e-05		1.24089	1		-1.66899	NA		-2.90988	0.00184942
ENSG00000074219	TEAD2	-0.734344	0.152979		-1.38325	0.0106282		-0.492114	0.428276		0.891138	1		0.648908	0.62982		-0.24223	0.831577
ENSG00000074266	EED	-0.190658	0.636814		-0.000683509	0.998575		-0.0856491	0.860135		-0.0849656	1		-0.189975	0.870362		-0.105009	0.89149
ENSG00000074276	CDHR2	-0.904587	NA		-0.778241	NA		0.685589	NA		1.46383	1		-0.126346	NA		-1.59018	NA
ENSG00000074319	TSG101	0.638214	3.02906e-06		0.583946	6.91787e-05		0.468463	0.00326681		-0.115484	1		0.0542678	0.930784		0.169751	0.515963
ENSG00000074356	NCBP3	-0.166373	0.476401		-0.112577	0.67481		-0.0934794	0.741981		0.0190972	1		-0.0537968	0.947969		-0.072894	0.876173
ENSG00000074410	CA12	0.632059	0.003209		0.253581	0.317607		-0.289245	0.250656		-0.542827	1		0.378478	0.36492		0.921304	6.90671e-05
ENSG00000074416	MGLL	1.19773	0.0324242		1.26313	0.0223205		1.3737	0.0122512		0.110574	1		-0.0653955	0.981983		-0.17597	0.887842
ENSG00000074527	NTN4	-0.682363	0.0542382		-0.983852	0.00347198		-1.40122	2.07011e-05		-0.417365	1		0.301489	0.759359		0.718854	0.119439
ENSG00000074582	BCS1L	0.122066	0.750359		-0.0953436	0.833849		0.0804794	0.864206		0.175823	1		0.217409	0.820783		0.0415863	0.960639
ENSG00000074590	NUAK1	0.779793	0.049012		1.1923	0.00146911		1.24948	0.000990383		0.0571834	1		-0.412506	0.66765		-0.46969	0.445051
ENSG00000074603	DPP8	0.0901363	0.629359		0.448869	0.00187141		0.396165	0.0103425		-0.0527036	1		-0.358733	0.10827		-0.306029	0.132769
ENSG00000074621	SLC24A1	1.1817	6.38067e-06		1.58533	2.00922e-09		1.55667	1.49159e-08		-0.0286599	1		-0.403627	0.463343		-0.374967	0.375391
ENSG00000074657	ZNF532	0.339712	0.0635617		0.532318	0.00221793		0.571867	0.0011681		0.0395493	1		-0.192605	0.66765		-0.232155	0.410671
ENSG00000074660	SCARF1	-1.63422	NA		-0.590924	NA		-0.0584451	NA		0.532479	1		-1.04329	NA		-1.57577	NA
ENSG00000074695	LMAN1	-0.635893	8.70748e-08		-0.548028	7.7168e-06		-0.515261	3.84756e-05		0.0327667	1		-0.0878649	0.841588		-0.120632	0.606669
ENSG00000074696	HACD3	-0.0825377	0.523778		-0.18983	0.0977662		-0.233777	0.0420426		-0.0439466	1		0.107292	0.704554		0.151239	0.376301
ENSG00000074706	IPCEF1	0.971109	NA		-1.01104	NA		0.995444	NA		2.00648	1		1.98215	NA		-0.0243352	NA
ENSG00000074755	ZZEF1	0.230036	0.297727		0.510955	0.00968899		0.395828	0.0691434		-0.115127	1		-0.280919	0.50719		-0.165792	0.659223
ENSG00000074800	HEL-S-17	-0.219892	0.453148		-0.772145	0.000828072		-0.714553	0.00232929		0.0575919	1		0.552253	0.145027		0.494661	0.117601
ENSG00000074842	MYDGF	-0.0959758	0.746526		-0.407301	0.0895294		-0.683497	0.0031661		-0.276196	1		0.311326	0.531301		0.587521	0.0419462
ENSG00000074855	ANO8	-0.0368634	0.973669		-0.0362235	0.975946		-0.890928	0.410063		-0.854705	1		-0.000639947	NA		0.854065	0.585639
ENSG00000074935	TUBE1	-0.241838	0.491595		0.125471	0.766477		-0.0309256	0.951848		-0.156396	1		-0.367309	0.606219		-0.210913	0.73396
ENSG00000074964	ARHGEF10L	0.286505	0.460244		0.100857	0.839459		-0.106938	0.835429		-0.207795	1		0.185648	0.881486		0.393443	0.495225
ENSG00000075043	KCNQ2	-2.42143	NA		-1.3333	NA		-0.884024	NA		0	NA		0	NA		0	NA
ENSG00000075073	TACR2	1.73237	NA		-0.0474169	NA		2.22524	NA		2.27266	1		1.77979	NA		-0.492872	NA
ENSG00000075089	ACTR6	-0.205467	0.420203		-0.235793	0.372903		-0.223178	0.424815		0.0126151	1		0.0303263	0.981737		0.0177112	0.978972
ENSG00000075131	TIPIN	-1.08494	0.000583649		-0.791821	0.0257252		-0.582332	0.133679		0.209489	1		-0.293116	0.782366		-0.502605	0.379262
ENSG00000075142	SRI	0.00962068	0.96279		-0.162703	0.327681		-0.234965	0.15081		-0.0722616	1		0.172324	0.615419		0.244586	0.253424
ENSG00000075151	EIF4G3 ENSG00000075151	0.0574731	0.839654		0.203709	0.39892		0.254986	0.27816		0.0512772	1		-0.146236	0.817395		-0.197513	0.576211
ENSG00000075188	NUP37	-0.180999	0.528668		-0.272072	0.332805		-0.405007	0.144067		-0.132935	1		0.0910726	0.925928		0.224008	0.622455
ENSG00000075213	SEMA3A	-4.4502	1.45935e-83		-4.38836	1.62421e-54		-4.00905	7.44242e-44		0.379315	1		-0.0618368	0.976592		-0.441152	0.475482
ENSG00000075218	GTSE1	-0.868534	0.052899		-1.00273	0.0299736		-0.365282	0.509229		0.637444	1		0.134193	0.943668		-0.503251	0.49999
ENSG00000075223	SEMA3C	1.6095	1.48517e-19		1.59157	4.34685e-19		1.39251	1.22846e-14		-0.199065	1		0.0179285	0.989646		0.216994	0.514934
ENSG00000075234	TTC38	0.295345	0.480391		0.00580434	0.990962		-0.156059	0.764681		-0.161863	1		0.289541	0.78144		0.451404	0.45316
ENSG00000075239	ACAT1 ENSG00000075239	-0.281474	0.0907378		-0.617793	9.27062e-05		-0.699061	1.99567e-05		-0.0812675	1		0.336319	0.24388		0.417587	0.0543367
ENSG00000075240	GRAMD4	-0.572822	0.387702		-0.932514	0.162734		-1.31995	0.0606111		-0.387431	1		0.359692	0.87357		0.747123	0.503619
ENSG00000075275	CELSR1	-1.87792	NA		-1.75158	NA		-0.290052	NA		1.46152	1		-0.126346	NA		-1.58787	NA
ENSG00000075292	ZNF638	-0.197936	0.152491		-0.161773	0.275928		-0.00736843	0.971755		0.154404	1		-0.0361629	0.947206		-0.190567	0.340748
ENSG00000075303	SLC25A40	-0.438384	0.034326		-0.307135	0.204939		-0.126315	0.669835		0.18082	1		-0.131249	0.870007		-0.312068	0.372166
ENSG00000075336	C18orf55	-0.505436	0.0535506		-0.523625	0.0643259		-0.382089	0.221732		0.141536	1		0.0181887	0.993538		-0.123347	0.840479
ENSG00000075340	ADD2 ENSG00000075340	-3.17799	NA		-1.1808	NA		-1.64058	NA		-0.459779	1		-1.99719	NA		0	NA
ENSG00000075391	RASAL2	0.151675	0.50389		0.742664	1.84711e-05		1.09824	6.40195e-11		0.355574	1		-0.590989	0.0122369		-0.946563	2.13262e-07
ENSG00000075399	VPS9D1	0.177194	0.703613		-0.0322058	0.955158		-0.355426	0.490818		-0.32322	1		0.209399	0.881486		0.53262	0.412354
ENSG00000075407	ZNF37A	-0.0347167	0.916207		0.153291	0.592128		0.286903	0.26763		0.133612	1		-0.188008	0.771892		-0.32162	0.348509
ENSG00000075413	MARK3	-0.346631	0.0217434		-0.391035	0.0134398		-0.467867	0.00404016		-0.0768318	1		0.0444039	0.946679		0.121236	0.700527
ENSG00000075415	SLC25A3	0.171606	0.203312		-0.0648581	0.698655		-0.172234	0.219851		-0.107376	1		0.236464	0.274714		0.34384	0.0198735
ENSG00000075420	FNDC3B ENSG00000075420	-0.0852181	0.698199		0.33112	0.0538961		0.537856	0.00080789		0.206736	1		-0.416338	0.0922887		-0.623074	0.000462264
ENSG00000075426	FOSL2	0.0852576	0.796052		0.324916	0.22144		-0.125211	0.700293		-0.450128	1		-0.239659	0.698554		0.210469	0.628083
ENSG00000075429	CACNG5	-2.42143	NA		-1.3333	NA		-0.884024	NA		0	NA		0	NA		0	NA
ENSG00000075461	CACNG4	-1.13555	NA		-0.0474216	NA		1.41997	NA		1.46739	NA		0	NA		-2.55552	NA
ENSG00000075539	FRYL	-0.512213	1.58215e-05		-0.230632	0.102563		-0.290215	0.0419789		-0.0595839	1		-0.281581	0.208299		-0.221997	0.275301
ENSG00000075568	TMEM131	-0.774364	4.0333e-06		-0.524336	0.00487274		-0.207663	0.35498		0.316673	1		-0.250027	0.57384		-0.5667	0.0123247
ENSG00000075618	FSCN1	-0.678123	0.0389759		-0.967329	0.00265451		-0.794004	0.0186193		0.173325	1		0.289206	0.76186		0.115881	0.879217
ENSG00000075624	PS1TP5BP1	0.251028	0.174966		0.314006	0.074214		0.333599	0.0564025		0.0195932	1		-0.0629782	0.925764		-0.0825715	0.816739
ENSG00000075643	MOCOS	-0.538449	0.361199		-1.24823	0.0428889		-0.311048	0.674034		0.937184	1		0.709783	0.630194		-0.227401	0.857816
ENSG00000075651	PLD1	-0.0604119	0.880418		0.220222	0.541347		0.0898672	0.836113		-0.130355	1		-0.280634	0.71399		-0.150279	0.812733
ENSG00000075702	WDR62	-1.41111	0.00499298		-1.74875	0.00203877		-0.538416	0.398712		1.21033	1		0.337632	0.882533		-0.872699	0.290877
ENSG00000075711	DLG1	-1.05048	3.64659e-18		-1.00443	1.50128e-15		-1.0636	1.72832e-16		-0.0591706	1		-0.0460573	0.938579		0.0131133	0.974729
ENSG00000075785	RAB7A	1.18939	6.07488e-05		1.57913	4.46696e-08		1.6426	1.33432e-08		0.0634734	1		-0.389733	0.593517		-0.453207	0.337699
ENSG00000075790	BCAP29	-0.949631	0.559442		0.235004	0.902525		-0.437683	0.834217		-0.672687	1		-1.18464	NA		-0.511948	NA
ENSG00000075826	SEC31B	-0.338594	0.753057		-0.894735	0.396423		-0.116435	0.932177		0.7783	1		0.556141	NA		-0.222159	0.915103
ENSG00000075856	SART3	-0.35171	0.0431547		-0.441819	0.0139535		-0.448137	0.0174673		-0.00631813	1		0.0901095	0.89767		0.0964276	0.807261
ENSG00000075884	ARHGAP15	-0.173765	NA		0.977373	NA		2.98585	NA		2.00848	1		-1.15114	NA		-3.15962	NA
ENSG00000075891	PAX2	-3.22151	NA		-2.13338	NA		-1.68411	NA		0	NA		0	NA		0	NA
ENSG00000075914	EXOSC7	0.0701736	0.831444		-0.00366435	0.99168		-0.290476	0.367119		-0.286812	1		0.0738379	0.94231		0.360649	0.390771
ENSG00000075945	KIFAP3	0.235927	0.308227		0.289908	0.206838		0.327999	0.155358		0.0380911	1		-0.0539805	0.948605		-0.0920716	0.838469
ENSG00000075975	MKRN2	0.306346	0.0958101		0.303889	0.118934		0.250038	0.24061		-0.0538514	1		0.00245697	0.997384		0.0563084	0.896941
ENSG00000076003	MCM6	-0.470159	0.00938646		-0.230284	0.284245		0.00673882	0.981725		0.237023	1		-0.239875	0.586527		-0.476897	0.0429522
ENSG00000076043	REXO2	0.308539	0.0851224		0.0596291	0.814425		-0.0678249	0.785152		-0.127454	1		0.24891	0.50719		0.376364	0.106189
ENSG00000076053	RBM7	-0.211669	0.392634		-0.0458204	0.889712		0.112513	0.711068		0.158333	1		-0.165849	0.804526		-0.324182	0.341938
ENSG00000076067	RBMS2	-0.181993	0.541025		0.0131488	0.972108		0.253471	0.386485		0.240322	1		-0.195142	0.786705		-0.435465	0.207372
ENSG00000076108	BAZ2A	0.541032	0.00955838		1.21689	3.90144e-10		1.2886	1.0167e-10		0.0717127	1		-0.675857	0.0098036		-0.74757	0.00109659
ENSG00000076201	PTPN23	-0.0335453	0.957225		0.462346	0.351817		0.452567	0.39128		-0.00977873	1		-0.495891	0.627099		-0.486112	0.503599
ENSG00000076242	MLH1	-0.560856	0.000665953		-0.638453	0.00027089		-0.667289	0.000288506		-0.0288367	1		0.0775964	0.913559		0.106433	0.790503
ENSG00000076248	UNG	-0.583051	0.0107004		-0.854806	0.000464714		-0.797582	0.00227874		0.0572244	1		0.271755	0.686681		0.21453	0.670889
ENSG00000076258	FMO4	1.94926	2.52958e-07		2.13705	4.47704e-08		2.23481	2.06933e-08		0.0977545	1		-0.187791	0.893111		-0.285546	0.680092
ENSG00000076321	KLHL20	0.3639	0.0745878		0.390518	0.063809		0.336359	0.135507		-0.0541589	1		-0.0266176	0.981737		0.0275414	0.95998
ENSG00000076344	RGS11	2.4961	0.0143637		1.83832	0.119373		2.25397	0.0493722		0.415646	1		0.657776	NA		0.24213	0.910541
ENSG00000076351	SLC46A1 ENSG00000076351	-1.2753	0.0700969		-1.4825	0.0476442		-2.26582	0.00595346		-0.783316	1		0.207205	0.946679		0.99052	0.473386
ENSG00000076356	PLXNA2	2.56434	6.04556e-13		2.80838	2.85619e-15		2.73653	2.27316e-14		-0.0718497	1		-0.244034	0.852173		-0.172184	0.835673
ENSG00000076382	SPAG5	-1.41302	6.83775e-05		-1.49389	3.51486e-05		-1.41558	0.000128722		0.0783078	1		0.0808712	0.965147		0.00256339	0.999005
ENSG00000076513	ANKRD13A	-1.20977	4.48908e-10		-1.40041	2.80922e-12		-1.37085	2.57325e-11		0.0295615	1		0.190647	0.771892		0.161085	0.715603
ENSG00000076554	TPD52	0.877001	0.298466		1.26068	0.109443		1.45624	0.0604476		0.195563	1		-0.383675	0.889798		-0.579238	0.667087
ENSG00000076555	ACACB	1.15599	0.00164201		1.9567	2.27556e-08		2.78829	7.86174e-17		0.831591	1		-0.800706	0.144832		-1.6323	1.90312e-06
ENSG00000076604	TRAF4	-0.782555	0.0546672		-1.37014	0.00120575		-1.42892	0.00155443		-0.058782	1		0.587583	0.561053		0.646365	0.372499
ENSG00000076641	PAG1	-1.46836	0.230444		-0.794072	0.578606		0.641024	0.634898		1.4351	1		-0.674284	NA		-2.10938	0.164457
ENSG00000076650	GPATCH1	0.270205	0.485272		-0.245042	0.58085		0.18362	0.69386		0.428661	1		0.515246	0.477104		0.0865851	0.915891
ENSG00000076662	ICAM3	0.524957	0.385513		0.0368402	0.965875		0.192977	0.816623		0.156137	1		0.488117	0.753671		0.33198	0.772764
ENSG00000076685	NT5C2	0.417133	0.00103496		0.510299	7.97044e-05		0.516326	0.000110544		0.0060269	1		-0.0931667	0.828091		-0.0991936	0.705145
ENSG00000076706	MCAM	0.66502	0.00335852		0.176362	0.556287		0.218344	0.456203		0.0419826	1		0.488658	0.219363		0.446676	0.16998
ENSG00000076716	GPC4	0.788024	0.796166		4.45027	0.0135849		6.03076	0.000280086		1.58049	1		-3.66225	NA		-5.24273	0.0085788
ENSG00000076770	MBNL3 ENSG00000076770	-0.00493063	0.993224		0.356463	0.42846		0.828613	0.0311039		0.472149	1		-0.361394	0.71576		-0.833543	0.0788401
ENSG00000076864	RAP1GA1	-3.17799	NA		-1.1808	NA		-1.64058	NA		-0.459779	1		-1.99719	NA		0	NA
ENSG00000076924	XAB2	0.995488	0.000970701		1.57854	6.89926e-08		1.00426	0.00258028		-0.574288	1		-0.583056	0.266082		-0.00876827	0.993043
ENSG00000076928	ARHGEF1	0.651299	0.0926463		0.340889	0.452295		0.150672	0.776426		-0.190217	1		0.31041	0.77192		0.500627	0.396315
ENSG00000076984	MAP2K7 ENSG00000076984	0.784292	0.0173266		0.875436	0.0108348		0.813868	0.026753		-0.0615683	1		-0.091144	0.946814		-0.0295756	0.975859
ENSG00000077044	DGKD	-0.927826	0.0147643		-1.03888	0.0119366		-1.24106	0.00493665		-0.202183	1		0.111055	0.949041		0.313238	0.722404
ENSG00000077092	RARB	-0.70611	0.516726		0.0310139	0.980744		-0.7428	0.493604		-0.773814	1		-0.737124	0.771452		0.0366902	0.98792
ENSG00000077097	TOP2B	-0.446433	0.00183516		-0.230638	0.158124		0.0286165	0.901309		0.259255	1		-0.215795	0.50719		-0.47505	0.00548166
ENSG00000077147	TM9SF3 ENSG00000077147	0.0433863	0.835336		0.261493	0.0964467		0.258914	0.105561		-0.00257938	1		-0.218107	0.49228		-0.215527	0.338811
ENSG00000077150	NFKB2	0.745361	0.0098223		0.807042	0.00737941		0.908524	0.0029938		0.101482	1		-0.0616807	0.963712		-0.163163	0.791763
ENSG00000077152	UBE2T	-1.75653	7.07304e-06		-1.43966	0.000451376		-1.76875	2.5073e-05		-0.32909	1		-0.316878	0.817223		0.0122123	0.993043
ENSG00000077157	PPP1R12B	-0.181592	0.629951		-0.101915	0.820793		-0.272069	0.502596		-0.170154	1		-0.0796769	0.949687		0.0904776	0.908878
ENSG00000077232	DNAJC10	0.0411815	0.813494		0.0847263	0.598929		0.0509163	0.77212		-0.03381	1		-0.0435448	0.934346		-0.00973484	0.978905
ENSG00000077235	GTF3C1	-0.16809	0.483945		-0.0685972	0.812239		0.0375691	0.903965		0.106166	1		-0.0994924	0.89767		-0.205659	0.546915
ENSG00000077238	IL4R	-0.537157	0.0869901		-0.829012	0.0106804		-1.14513	0.000938585		-0.316115	1		0.291856	0.754508		0.607971	0.237075
ENSG00000077254	USP33	0.0372228	0.836825		0.101196	0.539183		0.0485744	0.79705		-0.0526219	1		-0.0639735	0.899027		-0.0113516	0.976698
ENSG00000077264	PAK3	-2.57811	0.00335546		-4.89381	0.000967128		-2.66002	0.0224257		2.2338	1		2.3157	NA		0.081903	0.981981
ENSG00000077312	SNRPA	-0.385249	0.296066		-0.835063	0.0155347		-0.511297	0.183022		0.323766	1		0.449815	0.57103		0.126049	0.873274
ENSG00000077348	EXOSC5	-0.0396315	0.961804		-0.112638	0.899784		-0.0520592	0.958083		0.0605788	1		0.0730065	0.981983		0.0124278	0.994738
ENSG00000077380	DYNC1I2	0.226756	0.0923811		0.116705	0.46601		0.268641	0.0542715		0.151936	1		0.110051	0.771892		-0.0418847	0.891317
ENSG00000077420	APBB1IP	0.513811	0.325599		1.44022	0.000877517		1.70035	7.13483e-05		0.260126	1		-0.926409	0.207038		-1.18653	0.0248787
ENSG00000077454	LRCH4	0.320286	0.84059		0.843839	0.563186		1.14859	0.409632		0.304748	1		-0.523553	NA		-0.828301	0.70096
ENSG00000077458	FAM76B	-0.945164	0.000221649		-0.848551	0.0026788		-0.623304	0.042222		0.225247	1		-0.0966128	0.937935		-0.321859	0.529152
ENSG00000077463	SIRT6	0.213378	0.676421		0.395536	0.415645		0.133512	0.831901		-0.262024	1		-0.182158	0.90719		0.0798659	0.941134
ENSG00000077514	POLD3	-0.882921	5.55875e-06		-0.820239	0.000106465		-0.557163	0.014937		0.263076	1		-0.0626825	0.947967		-0.325758	0.358313
ENSG00000077549	CAPZB	-0.0248725	0.916457		0.201179	0.264933		0.157661	0.415152		-0.0435178	1		-0.226051	0.512456		-0.182534	0.489097
ENSG00000077585	GPR137B	1.57158	3.30586e-05		1.32	0.00124131		1.36699	0.00113564		0.046996	1		0.251577	0.850757		0.204581	0.809174
ENSG00000077616	NAALAD2	0.186712	0.92488		0.473721	0.812715		0.0915197	0.970083		-0.382201	1		-0.287009	NA		0.0951926	NA
ENSG00000077684	JADE1	0.795317	4.08286e-05		1.27494	1.02727e-11		1.23918	7.98416e-11		-0.0357649	1		-0.479624	0.129739		-0.443859	0.09661
ENSG00000077713	SLC25A43	0.161789	0.514908		-0.259825	0.294887		-0.289426	0.262543		-0.0296009	1		0.421613	0.256315		0.451214	0.130848
ENSG00000077721	UBE2A	-0.00971425	0.976929		0.0493585	0.879907		-0.0863655	0.779132		-0.135724	1		-0.0590727	0.947969		0.0766513	0.879235
ENSG00000077782	FGFR1	1.00348	2.12894e-09		1.2178	3.80487e-13		1.17537	5.5967e-12		-0.0424313	1		-0.214315	0.628366		-0.171884	0.596119
ENSG00000077935	SMC1B	-0.173764	NA		2.40529	NA		2.22329	NA		-0.181996	1		-2.57906	NA		-2.39706	NA
ENSG00000077942	FBLN1	2.22728	1.95174e-31		3.06261	5.83104e-59		3.30048	2.91109e-68		0.237874	1		-0.835331	0.000524699		-1.0732	2.23453e-07
ENSG00000078018	MAP2	2.59245	4.10048e-26		3.02074	6.97968e-35		3.4506	2.03976e-45		0.429861	1		-0.428289	0.415288		-0.858149	0.00347265
ENSG00000078043	PIAS2	0.134464	0.576429		0.356844	0.0883104		0.307991	0.176199		-0.048853	1		-0.22238	0.639135		-0.173527	0.638242
ENSG00000078053	AMPH ENSG00000078053	0.122619	0.932874		0.213873	0.888847		0.0171871	0.991958		-0.196686	1		-0.0912539	NA		0.105432	0.9714
ENSG00000078061	ARAF ENSG00000078061	0.565531	0.0365857		0.665719	0.0159017		0.487187	0.116052		-0.178532	1		-0.100188	0.925977		0.0783443	0.906473
ENSG00000078070	MCCC1	0.768176	0.0354012		0.512637	0.22765		0.236609	0.654913		-0.276028	1		0.255539	0.825541		0.531567	0.376745
ENSG00000078098	FAP	0.517377	0.0509433		0.388176	0.165469		-0.0605499	0.874568		-0.448726	1		0.129201	0.897386		0.577927	0.0761243
ENSG00000078114	NEBL	5.22421	6.31139e-33		6.06585	3.04337e-44		6.88442	3.48504e-57		0.81857	0.499213		-0.841639	0.0269347		-1.66021	1.25958e-09
ENSG00000078124	ACER3	-0.0741234	0.834413		-0.0619593	0.872286		0.0019136	0.995971		0.0638729	1		-0.0121641	0.994769		-0.076037	0.902871
ENSG00000078140	UBE2K	0.297428	0.120496		0.654071	0.000149558		0.664296	0.000175679		0.010225	1		-0.356643	0.249971		-0.366868	0.132534
ENSG00000078142	PIK3C3	0.251721	0.10147		0.135542	0.46083		0.200123	0.257565		0.0645816	1		0.116179	0.794426		0.0515972	0.882343
ENSG00000078177	N4BP2	0.420049	0.109578		0.707031	0.00418062		0.703351	0.00582512		-0.00367907	1		-0.286982	0.633394		-0.283302	0.494387
ENSG00000078237	TIGAR	-0.155468	0.839654		-0.217701	0.786934		-0.187983	0.818062		0.0297179	1		0.0622328	0.98352		0.0325149	0.984613
ENSG00000078246	TULP3	-0.350506	0.103506		-0.392041	0.0859614		-0.644839	0.00482398		-0.252798	1		0.0415348	0.970791		0.294333	0.425016
ENSG00000078269	SYNJ2	-3.4269	8.30034e-57		-3.56478	4.26274e-48		-3.64746	3.60633e-43		-0.0826837	1		0.137884	0.90719		0.220568	0.723348
ENSG00000078304	PPP2R5C	-0.181373	0.180401		-0.278128	0.0336306		-0.15274	0.3106		0.125389	1		0.0967553	0.803744		-0.0286333	0.929461
ENSG00000078319	PMS2P1	0.0572878	0.922397		0.395527	0.408395		0.184632	0.751844		-0.210895	1		-0.338239	0.768731		-0.127344	0.897264
ENSG00000078328	RBFOX1	-3.17799	NA		-1.1808	NA		-1.64058	NA		-0.459779	1		-1.99719	NA		0	NA
ENSG00000078369	GNB1	0.287967	0.0850898		0.479765	0.00189469		0.559961	0.000256885		0.0801956	1		-0.191798	0.613723		-0.271994	0.22767
ENSG00000078399	HOXA9	-1.33082	8.05646e-05		-1.53215	3.16038e-05		-1.17128	0.00243561		0.360867	1		0.201322	0.89767		-0.159545	0.861931
ENSG00000078401	EDN1	-0.253501	0.834812		-1.98053	0.0478612		-2.16319	0.0426061		-0.182661	1		1.72703	0.338312		1.90969	0.176174
ENSG00000078403	MLLT10	0.046601	0.880494		0.0721489	0.830436		0.0371159	0.922244		-0.035033	1		-0.0255479	0.982798		0.00948511	0.988781
ENSG00000078487	ZCWPW1	1.23747	0.0138013		1.42221	0.0055932		1.59248	0.00209948		0.170277	1		-0.184743	0.923505		-0.355019	0.70339
ENSG00000078618	NRDC	0.186812	0.336691		0.384886	0.0244907		0.4956	0.00295108		0.110715	1		-0.198074	0.626648		-0.308789	0.185066
ENSG00000078668	VDAC3	-0.409398	0.0257676		-0.594549	0.00103037		-0.528151	0.00527197		0.0663975	1		0.185151	0.712606		0.118753	0.753305
ENSG00000078674	PCM1	0.145104	0.465707		0.33259	0.04968		0.484698	0.00257605		0.152109	1		-0.187486	0.63617		-0.339594	0.114487
ENSG00000078687	TNRC6C	0.273092	0.367522		0.808551	0.0016611		0.64965	0.0222733		-0.158901	1		-0.535459	0.219164		-0.376558	0.367088
ENSG00000078699	CBFA2T2	0.27434	0.442006		0.799785	0.00780771		0.543177	0.119236		-0.256608	1		-0.525445	0.34176		-0.268837	0.638242
ENSG00000078725	BRINP1	-2.90132	NA		-1.81318	NA		-1.36391	NA		0	NA		0	NA		0	NA
ENSG00000078747	ITCH	0.0331213	0.882178		0.155867	0.402088		0.125107	0.527554		-0.03076	1		-0.122746	0.791206		-0.0919857	0.773577
ENSG00000078795	PKD2L2	-1.42597	NA		-1.0752	0.67313		0.489376	0.840804		1.56458	1		-0.35077	NA		-1.91535	NA
ENSG00000078804	TP53INP2	1.4831	1.45402e-05		1.82761	1.62881e-07		2.22313	1.05597e-10		0.395518	1		-0.344506	0.687318		-0.740024	0.0809903
ENSG00000078808	SDF4	0.707631	2.3893e-09		0.691716	2.04819e-08		0.605823	2.68908e-06		-0.0858926	1		0.0159157	0.981983		0.101808	0.690242
ENSG00000078814	MYH7B	-2.42144	NA		-0.26207	NA		-0.884033	NA		-0.621963	NA		-2.15937	NA		0	NA
ENSG00000078902	TOLLIP	1.05143	8.26823e-06		0.72984	0.00557693		0.671976	0.0161308		-0.0578631	1		0.32159	0.589738		0.379453	0.344891
ENSG00000078967	UBE2D4	0.428425	0.374428		0.769909	0.087798		1.26706	0.00223366		0.497153	1		-0.341485	0.775403		-0.838638	0.119585
ENSG00000079102	RUNX1T1	2.14677	3.93065e-05		3.09001	9.64754e-10		3.46939	4.84308e-12		0.379377	1		-0.943246	0.230282		-1.32262	0.0141438
ENSG00000079112	CDH17	0	NA		0	NA		2.38171	NA		1.46738	NA		0	NA		-2.55552	NA
ENSG00000079134	THOC1 ENSG00000079134	-0.633434	0.000794057		-0.644314	0.00183144		-0.568369	0.0103892		0.0759448	1		0.0108797	0.994769		-0.0650651	0.903658
ENSG00000079150	FKBP7	-0.336632	0.243002		-0.335576	0.260282		-0.0352572	0.933531		0.300318	1		-0.00105637	0.999106		-0.301375	0.487969
ENSG00000079156	OSBPL6	0.082596	0.88951		0.204472	0.726432		0.382648	0.463269		0.178176	1		-0.121876	0.9439		-0.300052	0.712768
ENSG00000079215	SLC1A3	0.441367	0.0465461		0.828121	4.90965e-05		1.02864	3.15768e-07		0.200517	1		-0.386753	0.33144		-0.58727	0.0217838
ENSG00000079246	XRCC5	-0.486544	2.79413e-06		-0.579664	2.42648e-08		-0.569382	6.62753e-08		0.0102818	1		0.0931193	0.780285		0.0828375	0.704623
ENSG00000079263	SP140	-3.24842	NA		-0.885633	NA		-2.6728	NA		-1.78716	1		-2.36279	NA		-0.575622	NA
ENSG00000079277	MKNK1	0.0325559	0.943641		0.0591357	0.903782		-0.165953	0.725799		-0.225089	1		-0.0265798	0.990324		0.198509	0.774357
ENSG00000079308	TNS1	-0.595064	0.386821		0.165495	0.846314		0.607016	0.375254		0.441521	1		-0.760559	0.569818		-1.20208	0.118246
ENSG00000079313	REXO1	0.424571	0.411256		0.731151	0.127303		0.587237	0.266683		-0.143914	1		-0.306579	0.823391		-0.162666	0.873752
ENSG00000079332	SAR1A	-0.00389184	0.982089		-0.0220813	0.904125		0.0426109	0.804003		0.0646922	1		0.0181895	0.978881		-0.0465027	0.865128
ENSG00000079335	CDC14A	-0.309027	0.588812		0.223023	0.7289		-0.172711	0.810688		-0.395734	1		-0.53205	0.642532		-0.136316	0.913502
ENSG00000079337	RAPGEF3	1.28138	5.05706e-06		1.64255	8.27082e-09		0.992034	0.00302619		-0.650519	1		-0.361177	0.580431		0.289342	0.599564
ENSG00000079385	CEACAM1	3.87628	0.000290635		4.42042	3.09026e-05		4.10517	0.000195167		-0.315255	1		-0.54414	NA		-0.228885	0.875189
ENSG00000079387	SENP1	-0.562087	0.00361015		-0.557453	0.00857333		-0.530902	0.0191957		0.0265519	1		-0.00463335	0.996589		-0.0311853	0.958704
ENSG00000079393	DUSP13	0	NA		0	NA		2.38171	NA		1.46738	NA		0	NA		-2.55552	NA
ENSG00000079432	CIC	0.227958	0.661823		0.725785	0.0878705		0.298122	0.578464		-0.427663	1		-0.497827	0.590439		-0.0701641	0.947321
ENSG00000079435	LIPE	-0.454684	0.805226		1.05309	0.500875		1.57084	0.276903		0.517743	1		-1.50778	NA		-2.02552	0.28405
ENSG00000079459	FDFT1	-0.103739	0.763614		-0.788306	0.00185726		-0.698304	0.00804629		0.0900021	1		0.684567	0.0715479		0.594565	0.0770337
ENSG00000079462	PAFAH1B3	-1.68054	0.00681637		-2.71443	6.77934e-05		-3.30109	2.51688e-05		-0.586653	1		1.0339	0.523958		1.62055	0.158017
ENSG00000079482	OPHN1	-0.182857	0.50441		0.166393	0.566698		-0.0731052	0.836134		-0.239499	1		-0.349251	0.470389		-0.109752	0.835673
ENSG00000079616	KIF22	-0.866851	0.0205892		-1.26712	0.000593364		-1.20241	0.00157781		0.0647105	1		0.400266	0.689489		0.335556	0.638476
ENSG00000079691	CARMIL1	2.0191	1.2736e-11		1.75385	1.09103e-08		1.39593	1.42446e-05		-0.357919	1		0.265243	0.779191		0.623162	0.165024
ENSG00000079739	PGM1	0.387733	0.0138674		-0.194582	0.317753		0.0499814	0.839886		0.244564	1		0.582315	0.0051711		0.337751	0.132769
ENSG00000079785	DDX1	-0.470642	0.000388493		-0.324429	0.0249469		-0.228368	0.148678		0.0960611	1		-0.146213	0.695515		-0.242274	0.244535
ENSG00000079805	DNM2	0.363725	0.0589293		0.404376	0.0390222		0.265623	0.229857		-0.138753	1		-0.0406507	0.963141		0.0981022	0.810986
ENSG00000079819	EPB41L2	0.335127	0.236886		0.684966	0.00566905		0.85335	0.000431142		0.168383	1		-0.349839	0.52424		-0.518223	0.117041
ENSG00000079841	RIMS1	2.18457	1.4428e-07		2.53125	1.10826e-09		2.77486	2.26134e-11		0.243606	1		-0.346674	0.777326		-0.590281	0.358352
ENSG00000079931	MOXD1	-1.29353	0.108756		-1.70838	0.0253088		-1.93251	0.010432		-0.22413	1		0.414851	0.883906		0.638981	0.640921
ENSG00000079950	STX7	0.864608	1.42302e-05		0.860604	1.97581e-05		0.788637	0.000136724		-0.0719672	1		0.00400432	0.996861		0.0759715	0.875936
ENSG00000079974	RABL2B	0.044496	0.960553		0.0130582	0.988573		0.487042	0.541785		0.473984	1		0.0314378	0.994769		-0.442546	0.714056
ENSG00000079999	KEAP1	0.170923	0.44856		-0.0364632	0.902086		-0.398189	0.0690921		-0.361726	1		0.207386	0.677497		0.569112	0.0198675
ENSG00000080007	DDX43	0	NA		0	NA		2.38171	NA		1.46738	NA		0	NA		-2.55552	NA
ENSG00000080189	SLC35C2	0.0399124	0.942494		-0.142139	0.794141		-0.386675	0.422704		-0.244536	1		0.182052	0.899977		0.426587	0.523457
ENSG00000080200	CRYBG3	0.125563	0.625995		0.3867	0.0641125		0.466172	0.0228118		0.0794719	1		-0.261137	0.564297		-0.340609	0.230093
ENSG00000080293	SCTR	-2.42143	NA		-1.3333	NA		-0.884024	NA		0	NA		0	NA		0	NA
ENSG00000080298	RFX3	-0.0402601	0.961075		0.234341	0.76548		0.0902134	0.920905		-0.144128	1		-0.274601	0.89767		-0.130473	0.926983
ENSG00000080345	RIF1	-0.989381	6.80148e-13		-0.718792	6.89328e-07		-0.615012	4.01948e-05		0.10378	1		-0.270588	0.375376		-0.374369	0.0624516
ENSG00000080371	RAB21	0.429943	0.0432872		0.528084	0.0112264		0.478251	0.0269773		-0.0498333	1		-0.0981409	0.902893		-0.0483076	0.925558
ENSG00000080493	SLC4A4	-2.84953	3.99615e-21		-2.34549	2.4456e-13		-2.46372	3.67196e-13		-0.118228	1		-0.504042	0.559705		-0.385814	0.577158
ENSG00000080503	SMARCA2	0.824021	2.02077e-09		1.28044	2.40618e-21		1.25688	4.87522e-20		-0.0235601	1		-0.456418	0.0203498		-0.432858	0.0144108
ENSG00000080546	SESN1	1.68812	9.23296e-08		1.59472	7.3819e-07		1.00316	0.00432675		-0.591564	1		0.0933948	0.947473		0.684959	0.141766
ENSG00000080561	MID2	1.96719	1.51386e-08		2.02642	1.5839e-08		2.05069	2.16136e-08		0.0242737	1		-0.059223	0.976512		-0.0834967	0.924937
ENSG00000080573	COL5A3	0.0774885	0.96305		0.741428	0.605525		2.57545	0.0163806		1.83403	1		-0.663939	0.868059		-2.49796	0.0563651
ENSG00000080603	SRCAP	0.942091	0.310013		0.860943	0.405102		0.643947	0.588821		-0.216997	1		0.0811473	NA		0.298144	0.880998
ENSG00000080608	PUM3	-0.505732	0.0253653		-0.506309	0.0309725		-0.447933	0.0689406		0.0583759	1		0.000576399	0.999283		-0.0577995	0.917993
ENSG00000080644	CHRNA3	-1.13556	NA		2.45838	NA		0.401857	NA		-2.05653	1		-3.59394	NA		0	NA
ENSG00000080709	KCNN2	0.841778	0.707098		1.32052	0.532577		0.655499	0.79462		-0.665023	1		-0.478744	NA		0.18628	NA
ENSG00000080802	CNOT4	0.0149949	0.970095		0.575593	0.0390574		0.882791	0.000857088		0.307199	1		-0.560598	0.213562		-0.867796	0.00451772
ENSG00000080815	PSEN1	0.836397	6.34374e-11		0.603096	1.51889e-05		0.491826	0.000997259		-0.11127	1		0.233301	0.419157		0.34457	0.0676889
ENSG00000080819	CPOX	-0.378357	0.251797		-0.525589	0.11434		-0.261398	0.501723		0.264191	1		0.147232	0.903845		-0.116959	0.870303
ENSG00000080822	CLDND1	1.10413	9.09832e-11		1.10955	5.54238e-10		0.936913	8.72685e-07		-0.17264	1		-0.00541793	0.995608		0.167222	0.634977
ENSG00000080823	MOK	-1.40223	3.00203e-08		-1.48656	7.96578e-09		-1.42313	5.77148e-08		0.0634292	1		0.0843289	0.94231		0.0208997	0.980347
ENSG00000080824	HSP90AA1	0.167218	0.538064		0.527646	0.0140275		0.779698	0.000136628		0.252052	1		-0.360428	0.387678		-0.61248	0.0145947
ENSG00000080839	RBL1	-1.02584	3.56327e-05		-1.0763	3.26441e-05		-0.699286	0.0116508		0.377017	1		0.0504619	0.973675		-0.326555	0.475482
ENSG00000080845	DLGAP4	-0.175978	0.665379		0.539651	0.109437		0.943519	0.00227469		0.403868	1		-0.715629	0.154561		-1.1195	0.00117367
ENSG00000080854	IGSF9B	-4.32724	NA		-3.2391	NA		-0.704526	NA		2.53458	1		0	NA		-3.62272	NA
ENSG00000080947	CROCCP3	-0.0387477	0.967319		-0.725212	0.401827		0.39797	0.648512		1.12318	1		0.686464	NA		-0.436718	0.734075
ENSG00000080986	NDC80	-1.55328	1.23375e-06		-1.52896	3.09483e-06		-1.15299	0.000720805		0.375963	1		-0.024327	0.993096		-0.40029	0.494387
ENSG00000081014	AP4E1	-0.0589415	0.82629		0.129175	0.613521		0.263347	0.252945		0.134172	1		-0.188117	0.720799		-0.322289	0.27435
ENSG00000081019	RSBN1	-0.125559	0.706612		0.361939	0.199627		0.356395	0.225651		-0.00554395	1		-0.487498	0.279984		-0.481954	0.178499
ENSG00000081026	MAGI3	0.339364	0.238534		0.262415	0.408023		0.268453	0.412339		0.00603723	1		0.0769482	0.94356		0.070911	0.913877
ENSG00000081041	CXCL2	0.864621	0.485303		1.0463	0.398902		1.2771	0.293715		0.230799	1		-0.181681	NA		-0.412479	0.853873
ENSG00000081051	AFP	-0.414513	0.792231		-1.20342	0.441534		-1.96399	0.268649		-0.76057	1		0.788903	NA		1.54947	0.561566
ENSG00000081052	COL4A4	-3.91258	0.0628121		-0.555458	0.831237		1.80534	0.310038		2.3608	1		-3.35712	NA		-5.71792	NA
ENSG00000081059	TCF7	-2.57966	9.59889e-09		-2.30385	2.61271e-06		-2.23832	1.55092e-05		0.0655268	1		-0.275814	0.899006		-0.341341	0.772575
ENSG00000081087	OSTM1	0.0195573	0.966381		0.0275823	0.951335		0.0447578	0.925275		0.0171755	1		-0.00802498	0.995608		-0.0252005	0.976855
ENSG00000081148	IMPG2	1.23691	0.125865		1.16928	0.186399		1.16642	0.214258		-0.00285622	1		0.0676259	NA		0.0704821	0.973525
ENSG00000081154	PCNP	-0.0773922	0.745961		0.141593	0.521527		0.362498	0.0522645		0.220905	1		-0.218985	0.603909		-0.43989	0.0460648
ENSG00000081177	EXD2	0.31656	0.262644		0.0923829	0.812237		-0.0123443	0.977465		-0.104727	1		0.224177	0.768399		0.328904	0.464387
ENSG00000081181	ARG2	-2.17208	0.0541142		-2.43962	0.0643322		-2.57245	0.0804431		-0.132837	1		0.267535	NA		0.400371	0.909926
ENSG00000081189	MEF2C	-2.00134	5.53293e-09		-1.91816	3.19642e-07		-1.66327	2.064e-05		0.254887	1		-0.08318	0.96988		-0.338067	0.677223
ENSG00000081237	PTPRC	-4.03662	0.00150505		-4.81204	0.00322369		-3.53412	0.0256693		1.27792	1		0.77542	NA		-0.502497	0.904609
ENSG00000081277	PKP1	0	NA		0	NA		2.38171	NA		1.46738	NA		0	NA		-2.55552	NA
ENSG00000081307	UBA5	-0.0532702	0.828588		0.0426359	0.877901		0.134156	0.582017		0.0915203	1		-0.0959062	0.893111		-0.187427	0.566792
ENSG00000081320	STK17B	0.976202	2.01369e-06		1.10126	6.32614e-08		1.0147	9.02364e-07		-0.0865609	1		-0.125058	0.877964		-0.038497	0.94568
ENSG00000081377	CDC14B	1.38637	2.56281e-11		1.60642	2.90471e-14		1.53891	1.43034e-12		-0.0675068	1		-0.220046	0.708542		-0.152539	0.728889
ENSG00000081386	ZNF510	-0.240742	0.318264		-0.0180514	0.95625		-0.0718225	0.825021		-0.053771	1		-0.222691	0.697267		-0.16892	0.696567
ENSG00000081479	LRP2	-1.25302	NA		-1.74405	NA		-1.29478	NA		0	NA		0.491032	NA		0.0417598	NA
ENSG00000081665	ZNF506	-0.441052	0.4464		0.151279	0.832224		-0.141196	0.849372		-0.292475	1		-0.592331	0.615419		-0.299856	0.772746
ENSG00000081692	JMJD4	0.047198	0.913767		-0.206812	0.615901		-0.319917	0.437562		-0.113105	1		0.25401	0.785214		0.367115	0.514223
ENSG00000081721	DUSP12	-0.714353	0.00429117		-0.858353	0.00156469		-0.817895	0.00479131		0.0404586	1		0.144	0.897458		0.103541	0.878884
ENSG00000081760	AACS	-0.018723	0.977029		-0.354173	0.515533		-0.680428	0.181571		-0.326255	1		0.33545	0.798089		0.661705	0.341821
ENSG00000081791	DELE1	0.552962	0.0224702		0.163904	0.621495		-0.0622562	0.878661		-0.226161	1		0.389057	0.453764		0.615218	0.0653594
ENSG00000081803	CADPS2 ENSG00000081803	-4.24869	NA		-4.12235	NA		-3.67307	NA		0	1		-0.126346	NA		-0.575621	NA
ENSG00000081818	PCDHB4	0.0981926	0.966672		0.254329	0.918961		1.64459	0.349518		1.39027	1		-0.156136	NA		-1.5464	NA
ENSG00000081842	PCDHA6	-3.7016	NA		-1.58665	NA		-1.2245	NA		0.36215	1		-2.11495	NA		-2.4771	NA
ENSG00000081853	PCDHGA2	-0.124705	0.940241		0.850586	0.530596		1.35948	0.271658		0.508895	1		-0.975291	NA		-1.48419	0.371444
ENSG00000081870	HSPB11	-0.812884	0.000164891		-0.902416	0.000100979		-0.807905	0.00100392		0.0945103	1		0.0895313	0.932684		-0.004979	0.995229
ENSG00000081913	PHLPP1	-0.108824	0.871254		-0.0722217	0.924241		-0.10245	0.8974		-0.030228	1		-0.0366026	0.991569		-0.00637462	0.997482
ENSG00000081923	ATP8B1	-2.38057	1.2127e-32		-2.11455	1.844e-24		-2.04778	3.88621e-22		0.0667761	1		-0.266016	0.663854		-0.332792	0.381142
ENSG00000081985	IL12RB2	-0.173768	NA		2.07304	NA		3.57233	NA		1.49928	1		-2.24681	NA		-3.74609	NA
ENSG00000082014	SMARCD3	0.692273	0.0239304		0.575229	0.086038		0.5522	0.116969		-0.0230282	1		0.117044	0.924294		0.140072	0.838436
ENSG00000082068	WDR70	-0.218423	0.319334		-0.273413	0.226466		-0.347161	0.130468		-0.0737488	1		0.0549892	0.947969		0.128738	0.758963
ENSG00000082074	FYB1	-4.36055	0.0201453		-3.27834	0.0959711		-4.5931	0.021504		-1.31476	1		-1.08221	NA		0.232549	NA
ENSG00000082126	MPP4	-1.06095	0.0125813		-0.667671	0.176222		-0.871267	0.0912368		-0.203596	1		-0.393283	0.771892		-0.189687	0.865968
ENSG00000082146	STRADB	0.367015	0.0633939		0.0079355	0.979119		0.0213931	0.948297		0.0134576	1		0.359079	0.325442		0.345622	0.229006
ENSG00000082153	BZW1 ENSG00000082153	-0.399657	0.0637247		-0.48615	0.0203495		-0.543371	0.00922523		-0.0572209	1		0.0864939	0.913559		0.143715	0.721491
ENSG00000082175	PGR	-0.173768	NA		1.0026	NA		1.40888	NA		0.406278	1		-1.17637	NA		-1.58265	NA
ENSG00000082196	C1QTNF3	-0.288707	NA		0.103809	0.963905		-0.698619	0.77517		-0.802428	1		-0.392516	NA		0.409912	NA
ENSG00000082212	ME2	-0.562261	0.00058594		-0.491342	0.00531071		-0.503592	0.00611638		-0.0122498	1		-0.0709193	0.921115		-0.0586695	0.892875
ENSG00000082213	C5orf22	0.329448	0.234709		0.0768772	0.843922		0.1191	0.7526		0.0422225	1		0.252571	0.71499		0.210348	0.675324
ENSG00000082258	CCNT2	-0.193845	0.369803		0.0691083	0.800241		0.0431242	0.884401		-0.0259841	1		-0.262953	0.528379		-0.236969	0.453683
ENSG00000082269	FAM135A	-0.0695482	0.886748		0.340407	0.403853		0.309249	0.472942		-0.0311582	1		-0.409955	0.618945		-0.378797	0.517624
ENSG00000082293	COL19A1	0	NA		0	NA		2.38171	NA		1.46738	NA		0	NA		-2.55552	NA
ENSG00000082397	EPB41L3	-3.17512	NA		-2.08698	NA		-1.63771	NA		0	NA		0	NA		0	NA
ENSG00000082438	COBLL1	-0.673441	0.113779		0.248498	0.631207		0.587727	0.183189		0.339229	1		-0.92194	0.151201		-1.26117	0.00627392
ENSG00000082458	DLG3	0.163519	0.688732		0.0470599	0.925466		0.175256	0.695028		0.128196	1		0.116459	0.930657		-0.0117372	0.989477
ENSG00000082482	KCNK2	-2.04439	9.02159e-12		-2.29926	4.31293e-14		-1.8815	1.22606e-09		0.417766	1		0.254871	0.811557		-0.162895	0.825906
ENSG00000082497	SERTAD4	-2.67501	5.24088e-12		-2.47775	1.13362e-08		-1.80037	3.56256e-05		0.677385	1		-0.19726	0.923896		-0.874645	0.214936
ENSG00000082512	TRAF5	-0.500557	0.107548		-0.407401	0.246393		-0.128377	0.769182		0.279023	1		-0.0931566	0.943028		-0.37218	0.477814
ENSG00000082515	MRPL22	0.0467724	0.897769		-0.119044	0.752119		0.32954	0.282654		0.448585	1		0.165817	0.856127		-0.282768	0.523564
ENSG00000082516	GEMIN5	-0.781801	0.000562897		-0.545401	0.0297721		-0.519024	0.0484357		0.0263766	1		-0.2364	0.722536		-0.262777	0.544986
ENSG00000082641	NFE2L1	0.647332	2.58093e-09		0.920678	1.09157e-17		0.830633	4.47933e-14		-0.0900457	1		-0.273346	0.148508		-0.183301	0.308102
ENSG00000082684	SEMA5B ENSG00000082684	-2.83217	NA		-1.74403	NA		-1.29476	NA		0	NA		0	NA		0	NA
ENSG00000082701	GSK3B	-0.0138539	0.958189		0.349331	0.0571137		0.325433	0.0917883		-0.023898	1		-0.363185	0.22067		-0.339287	0.166602
ENSG00000082781	ITGB5	1.09374	2.57328e-06		1.15758	5.68831e-07		0.895242	0.000186397		-0.262336	1		-0.0638338	0.950569		0.198502	0.669155
ENSG00000082805	ERC1	0.755161	2.56955e-05		1.12042	1.63989e-10		1.21547	5.1585e-12		0.0950492	1		-0.36526	0.276497		-0.46031	0.0533219
ENSG00000082898	XPO1	-0.700434	1.66906e-09		-0.513112	2.61937e-05		-0.409747	0.00129918		0.103366	1		-0.187322	0.507331		-0.290688	0.0862408
ENSG00000082996	RNF13	0.638549	0.000769647		0.658904	0.000742169		0.617464	0.00235507		-0.0414398	1		-0.0203546	0.986197		0.0210852	0.970108
ENSG00000083067	TRPM3 ENSG00000083067	-0.167465	0.950519		2.22264	0.202655		2.82861	0.0877905		0.605975	1		-2.3901	NA		-2.99608	NA
ENSG00000083093	PALB2	-0.657392	0.0112756		-0.497435	0.0859335		-0.722881	0.0133406		-0.225446	1		-0.159958	0.875203		0.0654888	0.928479
ENSG00000083097	DOP1A	-0.465643	0.0281332		-0.18286	0.496333		-0.212201	0.439648		-0.0293405	1		-0.282783	0.581117		-0.253442	0.504527
ENSG00000083099	LYRM2	0.0320869	0.919182		0.105485	0.720332		0.102739	0.729356		-0.00274573	1		-0.0733981	0.934439		-0.0706524	0.886563
ENSG00000083123	BCKDHB	-0.533761	0.151926		-0.466901	0.256402		-0.433709	0.323418		0.0331918	1		-0.0668595	0.973193		-0.100051	0.914269
ENSG00000083168	KAT6A	-0.244968	0.183259		0.121565	0.577045		0.32545	0.0763433		0.203884	1		-0.366533	0.1952		-0.570418	0.00340621
ENSG00000083223	TUT7	2.98961	9.62334e-36		2.89185	2.45257e-33		2.55744	5.9164e-26		-0.334415	1		0.0977621	0.930784		0.432177	0.274819
ENSG00000083290	ULK2	0.904402	2.71079e-05		0.682224	0.00435742		0.525261	0.0479563		-0.156963	1		0.222178	0.720503		0.379141	0.293254
ENSG00000083312	TNPO1	-0.295385	0.0683876		-0.103406	0.603839		-0.0754024	0.722867		0.0280038	1		-0.191978	0.60211		-0.219982	0.354515
ENSG00000083444	PLOD1	-0.438073	0.169868		-0.661175	0.0267671		-0.415803	0.205769		0.245372	1		0.223103	0.801507		-0.0222699	0.979214
ENSG00000083454	P2RX5	-1.8243	NA		-1.69796	NA		-1.24868	NA		0	NA		-0.126346	NA		-0.575619	NA
ENSG00000083457	ITGAE	0.181112	0.524319		0.381961	0.143555		0.252436	0.407878		-0.129525	1		-0.200849	0.768731		-0.071324	0.904887
ENSG00000083520	DIS3	-0.297391	0.192127		-0.152139	0.562231		0.0030867	0.99244		0.155225	1		-0.145252	0.826089		-0.300478	0.344856
ENSG00000083535	PIBF1	0.379183	0.0862743		0.598312	0.00448671		0.656378	0.00209989		0.0580658	1		-0.21913	0.687318		-0.277196	0.412343
ENSG00000083544	TDRD3	0.217383	0.465707		0.260151	0.380851		0.53283	0.0421721		0.272679	1		-0.042768	0.975761		-0.315447	0.427937
ENSG00000083635	NUFIP1	-0.685664	0.0555594		-0.810349	0.0344164		-0.6412	0.122839		0.169149	1		0.124685	0.937902		-0.044464	0.966223
ENSG00000083642	PDS5B	-0.0180147	0.940914		0.288229	0.0995787		0.389817	0.0229524		0.101587	1		-0.306244	0.298826		-0.407831	0.0494902
ENSG00000083720	OXCT1	0.70873	6.04195e-07		0.114585	0.570874		-0.11081	0.596457		-0.225394	1		0.594146	0.0015559		0.81954	3.83555e-07
ENSG00000083750	RRAGB	0.569099	0.014657		0.57076	0.021016		0.439263	0.110466		-0.131497	1		-0.00166153	0.998636		0.129835	0.803027
ENSG00000083799	CYLD	-0.790285	1.57304e-06		-0.68404	9.22852e-05		-0.719736	6.82224e-05		-0.0356963	1		-0.106245	0.877964		-0.070549	0.872367
ENSG00000083807	SLC27A5	0.0714967	0.956253		-0.855322	0.494166		-0.294481	0.839089		0.560841	1		0.926819	NA		0.365978	0.870291
ENSG00000083812	ZNF324	0.0522987	0.925138		0.00226529	0.996504		-0.0534923	0.936888		-0.0557576	1		0.0500334	0.981983		0.105791	0.915742
ENSG00000083814	ZNF671	0.618165	0.36939		0.299125	0.724245		0.0207927	0.983464		-0.278332	1		0.319041	0.889798		0.597373	0.586011
ENSG00000083817	ZNF416	0.221501	0.686294		0.336781	0.527827		0.322492	0.563961		-0.0142887	1		-0.115279	0.947967		-0.100991	0.925294
ENSG00000083828	ZNF586	-0.4738	0.168839		-0.257054	0.535727		-0.634456	0.10382		-0.377402	1		-0.216746	0.850759		0.160656	0.840501
ENSG00000083838	ZNF446	0.578256	0.3171		0.225641	0.767786		-1.32266	0.0755297		-1.5483	1		0.352615	0.837665		1.90091	0.0204742
ENSG00000083844	ZNF264	-0.0955256	0.741464		0.282294	0.256615		0.232095	0.392196		-0.0501981	1		-0.377819	0.368298		-0.327621	0.342306
ENSG00000083845	RPS5	0.291482	0.279676		-0.215651	0.451035		-0.344276	0.192871		-0.128626	1		0.507132	0.190235		0.635758	0.0251583
ENSG00000083857	FAT1	-1.26364	4.31628e-14		-1.2433	1.47246e-13		-1.06906	3.68056e-10		0.17424	1		-0.020332	0.984913		-0.194572	0.540516
ENSG00000083896	YTHDC1	0.0538169	0.830857		0.160605	0.468043		0.367398	0.0559194		0.206794	1		-0.106788	0.871141		-0.313581	0.225164
ENSG00000083937	CHMP2B	0.169761	0.469804		0.204105	0.377098		0.225352	0.330884		0.0212476	1		-0.0343432	0.975124		-0.0555908	0.906013
ENSG00000084070	SMAP2	-0.421213	0.207322		-0.526539	0.129407		0.0619973	0.898915		0.588537	1		0.105327	0.937935		-0.48321	0.311547
ENSG00000084072	PPIE	-0.127629	0.634097		-0.355769	0.141713		-0.0948499	0.761528		0.260919	1		0.22814	0.694082		-0.0327795	0.956286
ENSG00000084073	ZMPSTE24	-0.0832142	0.739605		-0.19298	0.389277		-0.0337393	0.908999		0.159241	1		0.109766	0.87357		-0.0494749	0.914583
ENSG00000084090	STARD7	-0.183005	0.131563		-0.308343	0.00878255		-0.343959	0.00462616		-0.0356155	1		0.125338	0.683765		0.160953	0.402452
ENSG00000084092	NOA1	0.37147	0.136247		0.0912289	0.796766		-0.0960972	0.792181		-0.187326	1		0.280241	0.633728		0.467567	0.188485
ENSG00000084093	REST	0.326396	0.0600342		0.504352	0.00230098		0.703094	1.28133e-05		0.198742	1		-0.177956	0.683765		-0.376698	0.0816846
ENSG00000084110	HAL	0.76354	NA		-0.184424	NA		1.15808	NA		1.34251	1		0.947964	NA		-0.394543	NA
ENSG00000084112	SSH1	-0.135921	0.519523		0.13348	0.543359		0.12784	0.578538		-0.0056405	1		-0.269401	0.461464		-0.26376	0.335711
ENSG00000084207	HEL-S-22	0.0402901	0.926299		-0.380136	0.2394		-0.505169	0.105026		-0.125032	1		0.420427	0.496721		0.545459	0.167349
ENSG00000084234	APLP2	0.427506	0.00251252		0.339724	0.0208577		0.221427	0.168864		-0.118298	1		0.0877818	0.866491		0.206079	0.3525
ENSG00000084444	FAM234B	-0.165053	0.785188		-0.0655224	0.92872		0.349645	0.557072		0.415167	1		-0.0995309	0.963712		-0.514698	0.511257
ENSG00000084463	WBP11	0.0441374	0.890914		0.568536	0.0104802		0.606813	0.00732694		0.0382769	1		-0.524399	0.127959		-0.562676	0.0425853
ENSG00000084623	EIF3I	-0.227636	0.288884		-0.692752	0.000133224		-0.947211	1.58131e-07		-0.254459	1		0.465116	0.109123		0.719575	0.000660079
ENSG00000084636	COL16A1	-0.432411	0.360754		-0.458379	0.326512		-0.404012	0.403681		0.0543672	1		0.0259677	0.993996		-0.0283995	0.980605
ENSG00000084652	TXLNA	0.000160272	0.999703		-0.0522715	0.805439		-0.0356567	0.874173		0.0166148	1		0.0524318	0.932684		0.0358169	0.92211
ENSG00000084674	APOB	8.12104	3.11717e-13		9.20458	6.93927e-17		9.49816	6.55707e-18		0.293582	1		-1.08354	0.0015559		-1.37712	1.96609e-06
ENSG00000084676	NCOA1	0.313985	0.151518		0.660131	0.000931543		0.690372	0.000771265		0.0302412	1		-0.346146	0.375715		-0.376387	0.191734
ENSG00000084693	AGBL5	-0.22863	0.605732		-0.608095	0.119149		-0.503007	0.230623		0.105089	1		0.379466	0.687318		0.274377	0.697526
ENSG00000084710	EFR3B	-2.00248	NA		-2.34926	0.283522		-2.6854	0.237241		-0.336141	1		0.346787	NA		0.682928	NA
ENSG00000084731	KIF3C ENSG00000084731	0.0278076	0.943202		-0.0476188	0.907585		-0.12097	0.754733		-0.0733513	1		0.0754264	0.945263		0.148778	0.799257
ENSG00000084733	RAB10	0.0499865	0.761073		0.0516348	0.767786		0.0487752	0.779355		-0.00285965	1		-0.00164837	0.997384		0.00121128	0.998093
ENSG00000084754	HADHA	0.346012	0.00245266		0.0976567	0.515268		0.073909	0.647154		-0.0237477	1		0.248356	0.220599		0.272103	0.0811241
ENSG00000084764	MAPRE3	-0.0930689	0.920577		0.306193	0.7324		0.295368	0.749532		-0.0108248	1		-0.399261	0.857158		-0.388437	0.774213
ENSG00000084774	CAD	-0.0196684	0.961308		0.392296	0.192678		0.517809	0.0773139		0.125512	1		-0.411965	0.470278		-0.537477	0.149154
ENSG00000085063	CD59	0.386171	0.0225374		0.364989	0.0329408		0.307235	0.084557		-0.057754	1		0.0211825	0.981983		0.0789365	0.82687
ENSG00000085117	CD82 ENSG00000085117	1.79059	1.19504e-12		2.17708	6.94615e-18		2.37545	6.90306e-21		0.198366	1		-0.386497	0.496673		-0.584863	0.0870175
ENSG00000085185	BCORL1	0.329139	0.741098		1.30966	0.0924483		0.950061	0.292866		-0.359594	1		-0.980516	NA		-0.620922	0.656836
ENSG00000085224	ATRX	-0.154359	0.55489		0.267985	0.250323		0.547484	0.00786745		0.279499	1		-0.422343	0.230732		-0.701842	0.00217205
ENSG00000085231	AK6	-0.722139	0.00758363		-0.660582	0.0221908		-0.778539	0.00851715		-0.117957	1		-0.0615568	0.963712		0.0564	0.939846
ENSG00000085274	MYNN	-0.424625	0.0914189		-0.399718	0.139625		-0.253566	0.40543		0.146152	1		-0.0249068	0.98735		-0.171059	0.731436
ENSG00000085276	MECOM	-0.0715696	0.802807		0.0124417	0.96947		-0.0492954	0.881471		-0.0617371	1		-0.0840113	0.920206		-0.0222742	0.970607
ENSG00000085365	SCAMP1	-0.271467	0.169095		-0.367571	0.0565056		-0.490985	0.00972474		-0.123415	1		0.0961034	0.893376		0.219518	0.480025
ENSG00000085377	PREP	0.619991	0.000106032		0.573114	0.000880327		0.459346	0.0149037		-0.113767	1		0.0468773	0.947969		0.160645	0.620691
ENSG00000085382	HACE1	0.393452	0.0811449		0.436953	0.0655572		0.428969	0.0870458		-0.00798432	1		-0.043501	0.969407		-0.0355167	0.95233
ENSG00000085415	SEH1L	-0.980317	6.0581e-06		-0.622202	0.00942485		-0.662841	0.00761496		-0.0406393	1		-0.358115	0.501367		-0.317476	0.436022
ENSG00000085433	WDR47	0.504209	0.0630127		0.398211	0.176365		0.357206	0.251664		-0.0410052	1		0.105997	0.918652		0.147003	0.791941
ENSG00000085449	WDFY1	-0.200156	0.427586		-0.0951326	0.750515		-0.0758216	0.801912		0.019311	1		-0.105024	0.89767		-0.124335	0.774615
ENSG00000085465	OVGP1	-0.717039	0.676136		-0.245558	0.904258		-1.45098	0.471361		-1.20542	1		-0.471481	NA		0.733937	NA
ENSG00000085491	SLC25A24	0.0988567	0.676724		0.00842931	0.976275		0.109853	0.648111		0.101424	1		0.0904274	0.89767		-0.0109963	0.984007
ENSG00000085511	MAP3K4 ENSG00000085511	-0.841849	5.9086e-06		-0.555699	0.0074572		-0.533332	0.0152044		0.0223678	1		-0.28615	0.556327		-0.308517	0.365854
ENSG00000085514	PILRA	2.73265	0.0353682		3.9482	0.00114437		2.37293	0.113516		-1.57527	1		-1.21555	NA		0.359722	0.879217
ENSG00000085552	IGSF9	-1.23842	NA		-2.35463	NA		-1.90536	NA		0	1		1.11621	NA		0.666935	NA
ENSG00000085563	ABCB1	0	NA		2.3712	NA		3.49302	NA		1.12182	1		-2.545	NA		-3.66682	NA
ENSG00000085644	ZNF213	0.534598	0.520264		-0.0295996	0.979119		0.350613	0.733873		0.380213	1		0.564198	NA		0.183985	0.915891
ENSG00000085662	AKR1B1	-0.299911	0.106315		-0.74094	8.96704e-06		-1.04975	3.5089e-10		-0.308807	1		0.441028	0.102725		0.749836	0.000109083
ENSG00000085719	CPNE3	-0.190317	0.333661		-0.153807	0.457335		-0.0979461	0.665855		0.0558608	1		-0.0365098	0.963712		-0.0923706	0.79664
ENSG00000085721	RRN3	-0.60666	0.00624874		-0.423176	0.0831671		-0.365641	0.15698		0.0575357	1		-0.183483	0.791459		-0.241019	0.550663
ENSG00000085733	CTTN	0.145577	0.437586		-0.160011	0.392457		-0.109559	0.588821		0.0504527	1		0.305588	0.269447		0.255136	0.268822
ENSG00000085760	MTIF2	-0.236603	0.237497		-0.41767	0.028351		-0.335595	0.101894		0.0820756	1		0.181067	0.71576		0.0989915	0.806191
ENSG00000085788	DDHD2	-0.326097	0.0581648		-0.211649	0.290481		-0.169096	0.438993		0.0425526	1		-0.114448	0.848309		-0.157001	0.634144
ENSG00000085831	TTC39A	-3.17799	NA		-1.1808	NA		-1.64058	NA		-0.459779	1		-1.99719	NA		0	NA
ENSG00000085832	EPS15	0.614512	2.43119e-05		0.771749	1.06631e-07		0.924983	1.47808e-10		0.153234	1		-0.157237	0.698493		-0.310471	0.139472
ENSG00000085840	ORC1 ENSG00000085840	-1.94034	4.84476e-05		-2.19805	2.4228e-05		-1.42552	0.00781836		0.772539	1		0.25772	0.908467		-0.514819	0.601703
ENSG00000085871	MGST2	1.21737	0.122801		1.00857	0.25623		1.70157	0.0313856		0.693006	1		0.208798	0.944042		-0.484209	0.721491
ENSG00000085872	CHERP	0.535872	0.319334		1.29552	0.0050036		1.41732	0.00241866		0.1218	1		-0.759646	0.387638		-0.881446	0.158375
ENSG00000085978	ATG16L1	-0.0504891	0.852042		-0.178425	0.477262		-0.34973	0.143787		-0.171305	1		0.127936	0.855716		0.299241	0.373497
ENSG00000085982	USP40	-0.412142	0.151241		-0.304389	0.330611		-0.249282	0.454658		0.0551068	1		-0.107753	0.920206		-0.16286	0.769224
ENSG00000085998	POMGNT1	0.229225	0.299131		-0.109039	0.691349		-0.216714	0.386557		-0.107676	1		0.338264	0.386762		0.445939	0.100581
ENSG00000085999	RAD54L	-1.95129	0.00285425		-1.92004	0.00989099		-1.9096	0.0180782		0.0104337	1		-0.0312494	0.995447		-0.0416831	0.985624
ENSG00000086015	MAST2	0.304885	0.261799		0.237078	0.431994		0.239314	0.445398		0.00223642	1		0.0678074	0.947967		0.065571	0.915338
ENSG00000086061	DNAJA1	-0.1356	0.55861		-0.210036	0.324115		-0.260129	0.210361		-0.0500934	1		0.0744359	0.918139		0.124529	0.728111
ENSG00000086062	B4GALT1	-0.703354	0.0134865		-0.242715	0.4902		0.125564	0.749543		0.368279	1		-0.460639	0.436647		-0.828919	0.0138298
ENSG00000086065	CHMP5	0.320076	0.0534049		0.266821	0.131062		0.114282	0.592973		-0.152539	1		0.053255	0.937902		0.205794	0.439237
ENSG00000086102	NFX1	0.0375242	0.893054		0.200504	0.396542		0.353327	0.105435		0.152823	1		-0.16298	0.77791		-0.315803	0.285633
ENSG00000086189	DIMT1	-0.44135	0.045162		-0.549625	0.0163865		-0.67541	0.00429793		-0.125785	1		0.108275	0.903803		0.23406	0.574959
ENSG00000086200	IPO11	-0.310249	0.150406		-0.212443	0.388876		-0.0798436	0.786301		0.132599	1		-0.0978067	0.904728		-0.230406	0.517989
ENSG00000086232	EIF2AK1	-0.540577	0.0224515		-0.547054	0.0255777		-0.411264	0.119114		0.13579	1		0.00647715	0.995608		-0.129313	0.801827
ENSG00000086289	EPDR1	-1.0586	0.000100639		-0.774644	0.00980136		-0.50922	0.123657		0.265424	1		-0.283959	0.738343		-0.549384	0.213242
ENSG00000086300	SNX10	-2.50429	0.348128		0.633059	0.839112		3.35763	0.0906698		2.72457	1		-3.13735	NA		-5.86192	NA
ENSG00000086475	SEPHS1	-0.315152	0.0791454		-0.296854	0.128192		-0.357363	0.0742665		-0.0605094	1		-0.0182986	0.986592		0.0422108	0.928807
ENSG00000086504	MRPL28	-0.250637	0.456764		-0.743507	0.0106644		-0.695456	0.0227232		0.0480512	1		0.49287	0.387638		0.444819	0.324018
ENSG00000086544	ITPKC	1.06133	0.00067926		0.540175	0.16089		0.536307	0.186146		-0.00386754	1		0.521158	0.452685		0.525025	0.311883
ENSG00000086570	FAT2	-1.91628	NA		0.0847244	NA		1.1272	NA		1.04248	1		-2.001	NA		-3.04348	NA
ENSG00000086589	RBM22	-0.181145	0.454828		-0.217222	0.387223		-0.159949	0.563742		0.057273	1		0.0360771	0.976367		-0.0211959	0.971965
ENSG00000086598	TMED2	-0.391281	0.0176099		-0.332551	0.0525065		-0.33729	0.0519299		-0.00473929	1		-0.0587308	0.93324		-0.0539915	0.88751
ENSG00000086619	ERO1B	0.265718	0.800597		0.26646	0.821138		0.717742	0.465741		0.451282	1		-0.000742104	NA		-0.452024	0.777091
ENSG00000086666	ZFAND6	-0.234946	0.129029		-0.442485	0.00360227		-0.303418	0.0721058		0.139067	1		0.20754	0.554022		0.0684726	0.845239
ENSG00000086696	HSD17B2	0.781703	0.0191235		-0.191873	0.698727		-0.956419	0.0239355		-0.764546	1		0.973576	0.0513229		1.73812	3.91633e-05
ENSG00000086712	TXLNG	0.212597	0.436234		0.0334044	0.930523		0.300658	0.306489		0.267253	1		0.179192	0.814086		-0.088061	0.876051
ENSG00000086717	PPEF1	0	NA		0	NA		2.38171	NA		1.46738	NA		0	NA		-2.55552	NA
ENSG00000086758	HUWE1	-0.10578	0.627892		0.410396	0.015296		0.555659	0.000712051		0.145263	1		-0.516176	0.0201302		-0.661439	0.00024821
ENSG00000086827	ZW10	-0.530162	0.0173424		-0.968348	1.72834e-05		-0.88024	0.000206138		0.088108	1		0.438186	0.33144		0.350078	0.35922
ENSG00000086848	ALG9	-0.244372	0.636301		-0.0461773	0.942216		-0.0872333	0.895881		-0.0410561	1		-0.198195	0.902547		-0.157139	0.873274
ENSG00000086991	NOX4	-0.698747	0.528097		-0.863231	0.467201		0.646456	0.563961		1.50969	1		0.164483	NA		-1.3452	0.325627
ENSG00000087008	ACOX3	-0.339103	0.459372		-0.391431	0.408297		-0.794707	0.0809556		-0.403277	1		0.0523277	0.981983		0.455604	0.529152
ENSG00000087053	MTMR2	-0.581815	7.18242e-05		-0.58907	0.000189705		-0.606924	0.0002538		-0.0178545	1		0.00725523	0.994936		0.0251098	0.95665
ENSG00000087074	PPP1R15A	0.256102	0.600755		-0.0603695	0.91823		-0.136926	0.800746		-0.0765564	1		0.316472	0.776461		0.393028	0.547061
ENSG00000087076	HSD17B14	2.43725	0.0875737		0.897512	0.653646		1.04901	0.596457		0.151495	1		1.53973	NA		1.38824	0.557395
ENSG00000087077	TRIP6	0.189655	0.541213		-0.430401	0.127909		-0.717797	0.00957444		-0.287396	1		0.620056	0.123477		0.907452	0.00314822
ENSG00000087086	FTL	0.24971	0.275808		-0.234376	0.310163		-0.780768	4.34725e-05		-0.546392	0.629228		0.484086	0.113406		1.03048	2.83475e-07
ENSG00000087087	SRRT	-0.247673	0.231408		-0.167578	0.477758		0.0838142	0.755808		0.251392	1		-0.0800948	0.914144		-0.331487	0.234931
ENSG00000087088	BAX	-0.380647	0.362289		-0.335786	0.451256		-0.854021	0.0355004		-0.518235	1		-0.0448615	0.981983		0.473373	0.460022
ENSG00000087095	NLK	-0.441256	0.0993222		-0.342064	0.271871		-0.288601	0.398975		0.0534628	1		-0.099192	0.932684		-0.152655	0.802765
ENSG00000087111	PIGS	0.199961	0.558603		0.0725233	0.863164		0.0585524	0.896394		-0.0139709	1		0.127437	0.907304		0.141408	0.819216
ENSG00000087116	ADAMTS2	0.315416	0.327907		0.334758	0.295474		0.393507	0.210908		0.0587495	1		-0.0193414	0.992535		-0.0780909	0.90673
ENSG00000087128	TMPRSS11E	-2.57492	0.259693		0.311527	0.9033		2.29334	0.173527		1.98181	1		-2.88645	NA		-4.86826	NA
ENSG00000087152	ATXN7L3	-0.0217951	0.945351		-0.268281	0.294887		-0.197146	0.487802		0.0711346	1		0.246486	0.660615		0.175351	0.685264
ENSG00000087157	PGS1	-0.182372	0.688672		-0.170288	0.735859		-0.48754	0.27494		-0.317252	1		-0.0120836	0.995608		0.305169	0.675324
ENSG00000087191	PSMC5	0.957442	6.79646e-09		0.890325	2.08067e-07		0.928515	9.51463e-08		0.0381902	1		0.067117	0.927623		0.0289269	0.952051
ENSG00000087206	RAP80 ENSG00000087206	0.188096	0.362699		0.0799141	0.767589		0.260866	0.24061		0.180952	1		0.108182	0.875128		-0.07277	0.866698
ENSG00000087245	MMP2	-1.03656	7.50192e-08		-0.75947	0.000143541		-0.460531	0.0335275		0.298939	1		-0.27709	0.564538		-0.576029	0.0217648
ENSG00000087253	LPCAT2	-1.38359	0.0171486		-0.805046	0.230031		-0.651654	0.368716		0.153392	1		-0.578547	0.734721		-0.731939	0.487856
ENSG00000087258	GNAO1	-2.99914	NA		-1.911	NA		1.11889	NA		3.02989	1		0	NA		-4.11803	NA
ENSG00000087263	OGFOD1	-0.26722	0.151216		-0.331667	0.079764		-0.44575	0.0186193		-0.114083	1		0.0644462	0.932684		0.17853	0.584094
ENSG00000087266	SH3BP2	-1.42766	0.00146471		-0.928746	0.0692355		-1.52074	0.00602153		-0.591996	1		-0.498917	0.71576		0.0930788	0.950906
ENSG00000087269	NOP14	0.0782335	0.771004		0.0299132	0.924241		0.136035	0.610441		0.106121	1		0.0483204	0.956767		-0.0578011	0.906846
ENSG00000087274	ADD1	0.518942	7.57014e-08		0.596329	1.61791e-09		0.603549	2.52934e-09		0.00722029	1		-0.0773871	0.816548		-0.0846074	0.677412
ENSG00000087299	L2HGDH	-0.472969	0.32671		-0.268088	0.65186		0.131375	0.840937		0.399463	1		-0.204881	0.908368		-0.604344	0.39965
ENSG00000087301	TXNDC16	0.140084	0.790466		0.391029	0.409745		0.0327985	0.962295		-0.35823	1		-0.250945	0.851357		0.107285	0.916131
ENSG00000087302	RTRAF	-0.0793224	0.624073		-0.211183	0.133971		-0.250219	0.079034		-0.0390369	1		0.13186	0.697752		0.170897	0.421228
ENSG00000087303	NID2	1.70202	9.04649e-08		1.87876	3.15057e-09		2.00895	2.16525e-10		0.130185	1		-0.176749	0.89367		-0.306934	0.615661
ENSG00000087338	GMCL1 ENSG00000087338	0.573858	0.0628121		0.592603	0.064497		0.375221	0.309621		-0.217381	1		-0.0187448	0.994715		0.198637	0.743672
ENSG00000087365	SF3B2	-0.0795151	0.683076		-0.110075	0.558773		0.12137	0.515954		0.231444	1		0.0305595	0.966853		-0.200885	0.38929
ENSG00000087448	KLHL42	-0.087179	0.728085		-0.0463833	0.872141		-0.00268004	0.993246		0.0437032	1		-0.0407957	0.963712		-0.084499	0.844986
ENSG00000087460	GNAS	0.414574	0.000459499		0.341916	0.00561277		0.322533	0.0110884		-0.0193823	1		0.0726586	0.873044		0.0920409	0.69994
ENSG00000087470	DNM1L	0.115164	0.442916		0.0607136	0.731884		0.0181907	0.930022		-0.042523	1		0.0544501	0.911451		0.0969731	0.692231
ENSG00000087494	PTHLH	-1.66281	0.12116		-3.6946	0.012352		-5.13028	0.00146546		-1.43567	1		2.03179	NA		3.46746	0.119786
ENSG00000087502	ERGIC2	-0.474727	0.00268623		-0.354603	0.0381982		-0.199945	0.304427		0.154658	1		-0.120124	0.820342		-0.274782	0.262763
ENSG00000087586	AURKA	-1.51021	7.79473e-06		-1.59878	4.18064e-06		-1.54701	1.4287e-05		0.0517664	1		0.0885626	0.95872		0.0367962	0.97233
ENSG00000087589	CASS4	-4.0785	NA		-1.97004	NA		-1.54908	NA		0.420963	1		-2.10846	NA		-2.52942	NA
ENSG00000087842	PIR	0.542909	0.120938		-0.0189961	0.971471		-0.326459	0.456203		-0.307463	1		0.561905	0.394821		0.869368	0.0482438
ENSG00000087884	AAMDC	0.754036	0.00329025		0.881704	0.000883349		0.786478	0.00570666		-0.0952258	1		-0.127669	0.899149		-0.0324428	0.965145
ENSG00000087903	RFX2	-1.06518	0.192292		-1.04687	0.241713		-1.01771	0.286584		0.0291544	1		-0.0183152	NA		-0.0474696	0.984618
ENSG00000087995	METTL2A	-0.165205	0.602546		-0.287101	0.360845		-0.0948145	0.806673		0.192287	1		0.121896	0.907304		-0.0703904	0.915338
ENSG00000088035	ALG6 ENSG00000088035	0.0926867	0.829534		-0.0690009	0.890666		0.310252	0.442749		0.379253	1		0.161688	0.89767		-0.217565	0.734975
ENSG00000088038	CNOT3	0.447319	0.302137		1.10384	0.00329521		1.16602	0.00251565		0.0621799	1		-0.656524	0.341934		-0.718704	0.164626
ENSG00000088053	GP6	2.05137	NA		3.26963	NA		1.38498	NA		-1.88465	1		-1.21826	NA		0.666392	NA
ENSG00000088179	PTPN4 ENSG00000088179	-0.707373	0.00158996		-0.770345	0.00155589		-1.06227	4.15607e-05		-0.291921	1		0.0629726	0.955334		0.354893	0.421228
ENSG00000088205	DDX18	-0.460538	0.00267859		-0.345258	0.0401801		-0.325011	0.0653596		0.0202465	1		-0.11528	0.825541		-0.135527	0.664437
ENSG00000088247	KHSRP	-0.0757311	0.779651		0.114048	0.67737		0.462693	0.0272713		0.348645	1		-0.189779	0.72839		-0.538424	0.0285471
ENSG00000088256	GNA11	0.294638	0.34187		0.337295	0.270363		-0.0466662	0.913809		-0.383961	1		-0.0426574	0.977713		0.341304	0.43622
ENSG00000088280	ASAP3	0.510854	0.0312535		0.355345	0.188927		0.462212	0.0823613		0.106867	1		0.155509	0.848309		0.0486421	0.936905
ENSG00000088298	EDEM2	0.565428	0.0280626		0.0348366	0.931845		-0.122919	0.747605		-0.157756	1		0.530591	0.237097		0.688347	0.0393982
ENSG00000088305	DNMT3B	-1.61368	0.00927655		-3.04574	0.00034457		-1.41855	0.0609911		1.62718	1		1.43205	NA		-0.195133	0.915338
ENSG00000088320	REM1	0.787975	NA		1.82275	NA		2.37989	NA		0.557136	NA		-1.03478	NA		-1.59191	NA
ENSG00000088325	HCTP4	-1.14336	7.51951e-05		-1.06142	0.000312605		-0.782631	0.0116225		0.278792	1		-0.0819332	0.948605		-0.360725	0.476892
ENSG00000088340	FER1L4	-1.38225	0.200934		-1.70803	0.190254		-0.298553	0.839288		1.40948	1		0.325777	NA		-1.0837	0.562084
ENSG00000088356	PDRG1	-0.00164982	0.997958		0.304029	0.511578		0.274698	0.578538		-0.029331	1		-0.305679	0.77791		-0.276348	0.707989
ENSG00000088367	EPB41L1	-0.441251	0.556656		0.466314	0.530847		1.30896	0.0277313		0.842648	1		-0.907565	0.480852		-1.75021	0.0103709
ENSG00000088387	DOCK9	0.632416	0.000356531		0.694938	0.000163656		0.640079	0.00102337		-0.0548593	1		-0.0625218	0.936248		-0.00766246	0.988925
ENSG00000088448	ANKRD10	-1.37866	2.9068e-07		-1.4116	8.57311e-07		-1.38834	3.53334e-06		0.0232596	1		0.0329377	0.985887		0.00967808	0.992526
ENSG00000088451	TGDS	-0.250345	0.665756		-0.0938234	0.892756		-0.4108	0.503672		-0.316977	1		-0.156521	0.935551		0.160456	0.88831
ENSG00000088538	DOCK3	-0.924368	0.350097		-0.397903	0.749854		0.202431	0.877058		0.600334	1		-0.526466	NA		-1.1268	0.440331
ENSG00000088543	C3orf18	0.365987	0.440308		0.274314	0.598608		0.0267233	0.968236		-0.247591	1		0.091673	0.959908		0.339264	0.660638
ENSG00000088682	COQ9	-0.298121	0.340689		-0.700174	0.0197263		-0.519892	0.115359		0.180282	1		0.402053	0.547886		0.221771	0.704731
ENSG00000088727	KIF9	0.0997399	0.912695		-0.637498	0.464698		0.515282	0.529709		1.15278	1		0.737238	NA		-0.415542	0.741976
ENSG00000088756	ARHGAP28	-3.94456	NA		-2.85642	NA		-1.40627	NA		1.45015	1		0	NA		-2.53829	NA
ENSG00000088766	CRLS1	-0.269249	0.767694		-0.109173	0.92109		-1.25495	0.212546		-1.14578	1		-0.160076	NA		0.9857	0.509006
ENSG00000088808	PPP1R13B	-0.0713944	0.937385		0.63162	0.369079		0.528825	0.494609		-0.102795	1		-0.703015	0.626648		-0.60022	0.578489
ENSG00000088812	ATRN	0.18987	0.329025		0.473425	0.00512275		0.536443	0.00170107		0.0630171	1		-0.283556	0.394821		-0.346573	0.134624
ENSG00000088826	SMOX	-1.46785	9.45321e-05		-1.7295	4.18141e-05		-1.99669	1.98914e-05		-0.267186	1		0.261655	0.881076		0.528841	0.542485
ENSG00000088832	FKBP12-Exip3	0.000255024	0.999278		0.0829166	0.686899		0.206199	0.234808		0.123283	1		-0.0826616	0.887145		-0.205944	0.385522
ENSG00000088833	NSFL1C	0.381314	0.148928		0.217289	0.481072		0.260878	0.394703		0.0435885	1		0.164025	0.844215		0.120436	0.825913
ENSG00000088836	SLC4A11	0.733377	0.633661		1.13298	0.436065		-0.388383	0.853916		-1.52136	1		-0.399604	NA		1.12176	0.666182
ENSG00000088854	C20orf194	1.51741	3.79594e-19		1.9623	7.55975e-30		1.65619	2.71182e-19		-0.30611	1		-0.444884	0.0794434		-0.138774	0.690932
ENSG00000088876	ZNF343	0.0887106	0.829325		0.15434	0.717466		0.0254297	0.96181		-0.12891	1		-0.0656295	0.963634		0.0632809	0.938245
ENSG00000088881	EBF4	-3.43256	NA		-2.34443	NA		-1.89515	NA		0	NA		0	NA		0	NA
ENSG00000088888	MAVS	-0.931299	0.00022003		-0.783996	0.00265654		-0.856899	0.00108076		-0.0729026	1		-0.147303	0.886184		-0.0744004	0.909971
ENSG00000088899	LZTS3	1.25193	0.0760021		0.94083	0.237908		0.284797	0.792846		-0.656033	1		0.311098	0.905477		0.967131	0.40269
ENSG00000088930	XRN2	-0.307543	0.0966082		-0.367951	0.0430184		-0.241889	0.226171		0.126062	1		0.0604085	0.934727		-0.0656535	0.870157
ENSG00000088970	KIZ	0.549049	0.0493161		0.608508	0.0359211		0.738943	0.0105643		0.130435	1		-0.0594592	0.963069		-0.189895	0.725323
ENSG00000088986	DYNLL1	-0.246806	0.21836		-0.197761	0.351377		-0.0209352	0.943235		0.176826	1		-0.0490451	0.947969		-0.225871	0.440946
ENSG00000089006	SNX5	-0.211639	0.261234		-0.164194	0.418845		-0.224279	0.256283		-0.0600843	1		-0.0474444	0.946696		0.0126399	0.980323
ENSG00000089009	RPL6	-0.0485843	0.868715		-0.305693	0.170989		-0.115153	0.668544		0.190539	1		0.257108	0.586527		0.0665691	0.886529
ENSG00000089012	SIRPG	0.301906	NA		0.468222	NA		0.0179827	NA		-0.45024	1		-0.166316	NA		0.283923	NA
ENSG00000089022	MAPKAPK5	-0.215128	0.385793		-0.41662	0.0821255		-0.454814	0.0709896		-0.0381933	1		0.201492	0.753799		0.239686	0.556358
ENSG00000089041	P2RX7	0.0959861	0.915138		0.514937	0.502468		0.505404	0.53301		-0.00953269	1		-0.418951	0.833061		-0.409418	0.742528
ENSG00000089048	ESF1	0.587527	0.0490605		0.963435	0.000521664		1.286	1.95356e-06		0.322561	1		-0.375909	0.566025		-0.69847	0.0501126
ENSG00000089050	RBBP9	-0.644774	0.00501673		-0.676802	0.00565387		-0.615258	0.0175839		0.0615444	1		0.0320279	0.981983		-0.0295165	0.966223
ENSG00000089053	ANAPC5	-0.732745	0.000516639		-1.03051	7.88792e-07		-1.19787	1.36441e-08		-0.16736	1		0.297766	0.564297		0.465126	0.131716
ENSG00000089057	SLC23A2	-0.256448	0.364318		0.30845	0.271883		0.52319	0.0444787		0.21474	1		-0.564898	0.151875		-0.779639	0.00675625
ENSG00000089060	SLC8B1	0.662561	0.126741		0.476072	0.343742		0.477403	0.367809		0.00133111	1		0.186489	0.907971		0.185158	0.845239
ENSG00000089063	TMEM230	0.29994	0.0364745		0.275179	0.0704511		0.188594	0.268038		-0.0865848	1		0.0247606	0.97558		0.111345	0.68927
ENSG00000089091	DZANK1	-0.0583436	0.962472		0.115304	0.929987		-0.587684	0.628016		-0.702988	1		-0.173647	NA		0.529341	0.779558
ENSG00000089094	KDM2B	-0.21824	0.556855		-0.0311715	0.946922		0.176053	0.671717		0.207224	1		-0.187068	0.866491		-0.394293	0.431369
ENSG00000089116	LHX5	-2.42143	NA		-1.3333	NA		-0.884024	NA		0	NA		0	NA		0	NA
ENSG00000089123	TASP1	2.00009	8.73469e-14		2.39456	9.45054e-19		2.55046	1.03305e-20		0.155895	1		-0.394469	0.493272		-0.550364	0.126303
ENSG00000089127	OAS1	0.355096	0.600507		0.313994	0.655766		0.0769603	0.928772		-0.237034	1		0.0411023	0.991108		0.278136	0.806191
ENSG00000089154	GCN1	-0.37554	0.152375		-0.240111	0.411389		0.0317242	0.936303		0.271835	1		-0.135429	0.8846		-0.407264	0.252771
ENSG00000089157	RPLP0	0.382616	0.0686894		0.113351	0.672654		-0.0235202	0.94228		-0.136871	1		0.269265	0.546003		0.406137	0.125385
ENSG00000089159	PXN	-0.0886861	0.781961		0.312443	0.235014		0.245926	0.386528		-0.0665172	1		-0.40113	0.37229		-0.334612	0.358352
ENSG00000089163	SIRT4	0.87788	NA		1.70217	NA		0.262338	NA		-1.43984	1		-0.824294	NA		0.615542	NA
ENSG00000089169	RPH3A	-1.72926	NA		-1.86769	NA		-0.28793	NA		1.57976	1		0.138437	NA		-1.44133	NA
ENSG00000089177	KIF16B	0.0932008	0.807619		0.339497	0.305473		0.384883	0.257365		0.0453854	1		-0.246296	0.762972		-0.291682	0.562596
ENSG00000089195	TRMT6	-0.343461	0.249688		-0.0816979	0.839583		-0.108079	0.782252		-0.0263814	1		-0.261763	0.721646		-0.235382	0.65316
ENSG00000089199	CHGB	0.188145	NA		0.508198	NA		-0.386276	NA		-0.894474	1		-0.320053	NA		0.574421	NA
ENSG00000089220	HEL-S-34	-0.186616	0.233757		-0.494878	0.000283126		-0.448128	0.00149982		0.0467498	1		0.308261	0.188619		0.261512	0.193428
ENSG00000089234	BRAP	-0.055915	0.842658		-0.0909878	0.762449		-0.163173	0.561453		-0.0721848	1		0.0350728	0.976592		0.107258	0.822006
ENSG00000089248	ERP29	-0.396719	0.0402613		-0.713513	0.00017094		-0.841292	1.86397e-05		-0.127779	1		0.316794	0.445715		0.444573	0.103744
ENSG00000089250	NOS1	-2.92798	NA		-0.302117	NA		2.14162	NA		2.44374	1		-2.62587	NA		-5.06961	NA
ENSG00000089280	FUS	0.381625	0.315958		1.69362	1.35215e-08		1.88681	2.02302e-10		0.193194	1		-1.312	0.000436819		-1.50519	4.47864e-06
ENSG00000089289	IGBP1	0.336116	0.0810833		-0.080046	0.769913		-0.262434	0.255486		-0.182388	1		0.416162	0.181162		0.59855	0.00971765
ENSG00000089327	FXYD5	-0.239981	0.667635		-0.529585	0.281868		-0.489245	0.335885		0.0403398	1		0.289604	0.839152		0.249264	0.777512
ENSG00000089335	ZNF302	0.451867	0.0141408		0.655085	0.000294927		0.787248	1.43705e-05		0.132163	1		-0.203218	0.665905		-0.33538	0.203322
ENSG00000089351	GRAMD1A	0.529991	0.0979854		0.175054	0.688236		0.00171069	0.997339		-0.173343	1		0.354937	0.646121		0.52828	0.276845
ENSG00000089472	HEPH	-0.972112	0.0302049		-1.00516	0.0253109		-0.986335	0.0308657		0.0188265	1		0.0330494	0.991569		0.0142229	0.99154
ENSG00000089486	CDIP1	0.674294	0.133277		0.389386	0.471663		0.371111	0.517682		-0.0182758	1		0.284908	0.842532		0.303184	0.725173
ENSG00000089505	CMTM1	0.138452	0.917733		0.365224	0.78663		-0.0570883	0.972507		-0.422312	1		-0.226771	NA		0.195541	0.93945
ENSG00000089558	KCNH4	-3.22151	NA		-2.13338	NA		-1.68411	NA		0	NA		0	NA		0	NA
ENSG00000089597	HEL-S-164nA	-0.0654508	0.807619		0.0426765	0.883078		0.156133	0.518733		0.113456	1		-0.108127	0.881486		-0.221584	0.487242
ENSG00000089639	GMIP	1.16475	0.0440932		0.689468	0.33578		0.290397	0.755808		-0.399071	1		0.475279	0.775408		0.87435	0.37316
ENSG00000089682	RBM41	-0.374208	0.211884		0.011757	0.977742		-0.0390983	0.932955		-0.0508553	1		-0.385965	0.534571		-0.335109	0.486442
ENSG00000089685	BIRC5	-1.33221	0.000318924		-1.55905	2.36285e-05		-1.42269	0.000161059		0.136358	1		0.226839	0.87573		0.0904807	0.926639
ENSG00000089693	MLF2	-0.532082	0.0127401		-0.48196	0.034674		-0.708709	0.0018227		-0.226749	1		-0.0501216	0.961461		0.176627	0.69144
ENSG00000089723	OTUB2	-0.777493	0.541352		-1.81122	0.206066		0.148924	0.929003		1.96015	1		1.03373	NA		-0.926417	0.638242
ENSG00000089737	DDX24	-0.0651488	0.764414		-0.0821335	0.711963		0.0145032	0.956392		0.0966367	1		0.0169847	0.985826		-0.079652	0.820695
ENSG00000089775	ZBTB25	0.410947	0.141476		0.733267	0.00487315		1.00429	7.61516e-05		0.271027	1		-0.32232	0.596355		-0.593346	0.0732631
ENSG00000089818	NECAP1	-0.0359872	0.910382		-0.182922	0.523792		-0.240244	0.409496		-0.0573221	1		0.146934	0.851499		0.204256	0.643522
ENSG00000089820	ARHGAP4	2.14013	NA		3.03013	NA		2.36757	NA		-0.662564	1		-0.889998	NA		-0.227434	NA
ENSG00000089847	ANKRD24 ENSG00000089847	-0.185993	0.924574		0.0822587	0.968605		0.358966	0.860215		0.276707	1		-0.268251	NA		-0.544958	NA
ENSG00000089876	DHX32 ENSG00000089876	-0.320913	0.0486112		-0.349176	0.0484737		-0.38418	0.0392359		-0.0350032	1		0.0282634	0.976936		0.0632665	0.877747
ENSG00000089902	RCOR1 ENSG00000089902	-0.298265	0.269329		-0.202963	0.508696		-0.493448	0.0761218		-0.290486	1		-0.0953024	0.923896		0.195183	0.696069
ENSG00000089916	C14orf118	-0.157786	0.405291		0.107483	0.614495		0.0698771	0.768224		-0.0376058	1		-0.265269	0.429561		-0.227663	0.393319
ENSG00000090006	LTBP4	1.25804	0.0292577		2.47383	2.00797e-06		1.87157	0.00112382		-0.602266	1		-1.2158	0.108961		-0.613533	0.482921
ENSG00000090013	HEL-S-10 ENSG00000090013	-0.116976	0.703098		-0.416298	0.112436		-0.596756	0.0233951		-0.180458	1		0.299322	0.607417		0.47978	0.174616
ENSG00000090020	SLC9A1	0.347231	0.658293		0.836824	0.220572		0.823552	0.250591		-0.0132723	1		-0.489593	0.778537		-0.476321	0.679385
ENSG00000090054	SPTLC1	0.316343	0.0204923		0.180465	0.260148		0.140762	0.421214		-0.039703	1		0.135878	0.71499		0.175581	0.448122
ENSG00000090060	PAPOLA	0.185763	0.356527		0.43326	0.0122126		0.553618	0.00106836		0.120358	1		-0.247496	0.50719		-0.367854	0.103987
ENSG00000090061	CCNK	-0.848892	0.0227913		-0.444736	0.320074		0.0319868	0.958858		0.476722	1		-0.404157	0.698418		-0.880879	0.0839094
ENSG00000090097	PCBP4	-0.122409	0.767457		-0.641163	0.0549714		-0.609067	0.082206		0.0320953	1		0.518754	0.420446		0.486659	0.326728
ENSG00000090104	RGS1	-1.13556	NA		1.72371	NA		1.40743	NA		-0.31628	1		-2.85926	NA		-2.54298	NA
ENSG00000090238	YPEL3	2.27405	2.35507e-14		2.06018	5.42331e-11		1.75394	1.60985e-07		-0.30624	1		0.213862	0.822544		0.520102	0.259642
ENSG00000090263	MRPS33	-0.0449634	0.840243		-0.0916118	0.689895		0.0572283	0.816623		0.14884	1		0.0466484	0.947473		-0.102192	0.770199
ENSG00000090266	NDUFB2	0.176826	0.523632		-0.100255	0.76068		-0.192553	0.521108		-0.0922977	1		0.277082	0.618945		0.369379	0.295886
ENSG00000090273	NUDC	0.587908	0.0159673		0.624186	0.0111569		0.695731	0.00473389		0.0715455	1		-0.0362777	0.97896		-0.107823	0.840479
ENSG00000090316	MAEA ENSG00000090316	-0.0331227	0.911088		-0.356947	0.115303		-0.375041	0.113203		-0.0180945	1		0.323824	0.461973		0.341919	0.287804
ENSG00000090339	ICAM1	-0.758886	0.660519		0.893445	0.575084		1.80282	0.183112		0.909371	1		-1.65233	NA		-2.5617	0.131716
ENSG00000090372	STRN4	-0.121966	0.703098		-0.400436	0.155055		-0.332496	0.277197		0.0679397	1		0.27847	0.6737		0.21053	0.671958
ENSG00000090376	IRAK3	0.397356	NA		0.0478062	NA		-0.529953	NA		-0.577759	1		0.34955	NA		0.927309	NA
ENSG00000090432	MUL1	0.462208	0.0732283		0.0832827	0.832634		-0.0654361	0.878721		-0.148719	1		0.378925	0.50041		0.527644	0.163839
ENSG00000090447	TFAP4	0.35632	0.50958		0.0900831	0.901789		0.678617	0.197872		0.588534	1		0.266237	0.877274		-0.322297	0.71458
ENSG00000090470	PDCD7	0.185073	0.490383		0.140338	0.650667		-0.163672	0.618751		-0.30401	1		0.0447344	0.96988		0.348745	0.365854
ENSG00000090487	SPG21	0.247371	0.146389		-0.0497234	0.840309		-0.148464	0.49195		-0.0987403	1		0.297094	0.333274		0.395834	0.0705864
ENSG00000090520	DNAJB11	-0.407718	0.0555707		-0.566782	0.0104145		-0.710442	0.00212456		-0.14366	1		0.159064	0.822532		0.302724	0.422528
ENSG00000090530	P3H2	0.291129	0.111601		0.199745	0.319041		0.163189	0.442601		-0.0365556	1		0.0913845	0.889798		0.12794	0.699785
ENSG00000090539	CHRD	-3.86133	NA		-2.77319	NA		-1.31496	NA		1.45823	1		0	NA		-2.54636	NA
ENSG00000090554	FLT3LG	-2.42144	NA		-1.3333	NA		0.0482264	NA		1.38153	NA		0	NA		-2.46966	NA
ENSG00000090565	RAB11FIP3	1.72529	8.47396e-17		1.88412	7.88142e-19		1.43122	3.78063e-10		-0.452899	1		-0.158828	0.816478		0.294071	0.421993
ENSG00000090581	GNPTG	1.10946	3.19337e-07		0.932302	5.70898e-05		0.727386	0.00374671		-0.204917	1		0.177157	0.805053		0.382073	0.287993
ENSG00000090612	ZNF268	-0.0253671	0.954006		0.3509	0.294861		0.37687	0.264172		0.0259704	1		-0.376267	0.574963		-0.402237	0.376829
ENSG00000090615	GOLGA3	-0.145968	0.346368		0.0560674	0.771436		-0.02607	0.904629		-0.0821373	1		-0.202036	0.490625		-0.119898	0.638242
ENSG00000090621	PABPC4	0.46283	0.00525567		0.621296	0.000144598		0.690296	2.87592e-05		0.0690003	1		-0.158466	0.72839		-0.227466	0.396053
ENSG00000090674	MCOLN1	0.512855	0.380196		0.157993	0.839112		-0.128206	0.879028		-0.286199	1		0.354863	0.829721		0.641061	0.47458
ENSG00000090686	USP48	0.0959734	0.652491		0.232922	0.215649		0.12904	0.559568		-0.103881	1		-0.136948	0.779411		-0.0330669	0.939396
ENSG00000090776	EFNB1	0.371289	0.611562		0.23866	0.782367		0.455889	0.557932		0.217229	1		0.132629	0.961016		-0.0846003	0.957676
ENSG00000090857	PDPR	0.147041	0.667315		0.357196	0.235886		0.22774	0.509696		-0.129456	1		-0.210155	0.790845		-0.0806994	0.902172
ENSG00000090861	AARS1	0.203047	0.551049		-0.140951	0.705162		0.0972147	0.800125		0.238165	1		0.343997	0.586527		0.105832	0.863469
ENSG00000090863	GLG1	-0.0688766	0.767477		0.13305	0.533764		0.0804556	0.734589		-0.0525943	1		-0.201926	0.626648		-0.149332	0.633116
ENSG00000090889	KIF4A	-1.31867	7.05999e-05		-1.28376	0.000173894		-1.15478	0.00106307		0.128975	1		-0.0349112	0.988052		-0.163887	0.837325
ENSG00000090905	TNRC6A	0.342687	0.0386851		0.624415	6.33226e-05		0.615936	0.000130235		-0.00847979	1		-0.281728	0.363807		-0.273249	0.254619
ENSG00000090924	PLEKHG2	0.592838	0.0871385		1.00595	0.00235675		0.951832	0.00677285		-0.0541159	1		-0.41311	0.581117		-0.358994	0.525706
ENSG00000090971	NAT14	-0.374265	0.327874		-0.738143	0.0575968		-0.412964	0.352625		0.32518	1		0.363879	0.71576		0.0386988	0.970607
ENSG00000090975	PITPNM2	-0.172801	0.783573		0.0734669	0.92109		-0.106015	0.892919		-0.179482	1		-0.246268	0.894959		-0.0667866	0.960987
ENSG00000090989	EXOC1	0.256437	0.100212		0.079709	0.703721		0.041014	0.859475		-0.0386949	1		0.176728	0.633394		0.215423	0.371738
ENSG00000091009	RBM27	-0.25808	0.362882		0.0239775	0.949562		0.362879	0.195534		0.338902	1		-0.282058	0.650897		-0.62096	0.0467227
ENSG00000091039	OSBPL8	0.489142	0.0392719		0.740268	0.000876641		0.80285	0.000295032		0.0625817	1		-0.251126	0.66765		-0.313708	0.378155
ENSG00000091073	DTX2	0.649895	0.46986		0.854508	0.329822		-0.0141222	0.991104		-0.86863	1		-0.204613	0.946679		0.664017	0.658212
ENSG00000091127	PUS7	-0.945854	4.0409e-06		-1.06855	1.55938e-06		-1.06208	6.29707e-06		0.00647115	1		0.122692	0.89767		0.116221	0.834093
ENSG00000091128	LAMB4	-3.18971	NA		-2.10158	NA		0.0878411	NA		2.18942	1		0	NA		-3.27756	NA
ENSG00000091129	NRCAM	2.15465	0.0107268		2.68861	0.00128286		3.69679	2.59682e-06		1.00817	1		-0.533961	0.791206		-1.54213	0.0568643
ENSG00000091136	LAMB1	-0.173267	0.606699		0.236453	0.450538		0.558595	0.0365182		0.322142	1		-0.40972	0.444252		-0.731862	0.0160786
ENSG00000091137	SLC26A4	-2.80799	4.17169e-05		-0.648339	0.441933		-0.0328228	0.975832		0.615516	1		-2.15965	0.0315008		-2.77516	0.000462264
ENSG00000091140	DLD	-0.387144	0.0052483		-0.359139	0.0168587		-0.200314	0.248197		0.158825	1		-0.0280049	0.972675		-0.18683	0.451063
ENSG00000091157	WDR7	-0.0954631	0.727716		0.320768	0.162597		0.386384	0.0944955		0.0656163	1		-0.416231	0.249971		-0.481847	0.0793574
ENSG00000091164	HEL-S-114	-0.27851	0.115009		-0.08288	0.725288		-0.010332	0.97049		0.072548	1		-0.19563	0.638781		-0.268178	0.299125
ENSG00000091262	ABCC6	-3.68483	NA		-2.5967	NA		-2.14743	NA		0	1		0	NA		0	NA
ENSG00000091317	CMTM6	0.571224	0.001024		0.51927	0.00343165		0.378535	0.0457906		-0.140735	1		0.0519543	0.944042		0.192689	0.526342
ENSG00000091409	ITGA6	-1.60954	5.09134e-11		-1.39547	2.29438e-08		-1.42723	1.32846e-08		-0.0317687	1		-0.214074	0.793733		-0.182305	0.733499
ENSG00000091428	RAPGEF4	-1.68232	NA		-2.94044	NA		-0.0348012	NA		2.90564	1		1.25812	NA		-1.64752	NA
ENSG00000091436	pk	-0.382129	0.07351		-0.296628	0.186187		-0.309708	0.168888		-0.01308	1		-0.0855015	0.913559		-0.0724215	0.875936
ENSG00000091483	FH ENSG00000091483	-0.663079	3.30423e-05		-0.873387	1.18374e-07		-0.941445	3.34981e-08		-0.0680575	1		0.210308	0.633728		0.278366	0.322414
ENSG00000091490	SEL1L3	-4.37991	2.21026e-27		-5.53138	1.95034e-26		-5.62176	2.61481e-22		-0.0903764	1		1.15147	0.309237		1.24185	0.187512
ENSG00000091513	TF ENSG00000091513	-2.83218	NA		-0.672809	NA		-1.29477	NA		-0.621964	1		-2.15937	NA		0	NA
ENSG00000091527	CDV3	0.0618658	0.683754		0.182438	0.149385		0.189488	0.141614		0.00705001	1		-0.120573	0.687318		-0.127623	0.514641
ENSG00000091536	MYO15A	1.58534	NA		-0.0474252	NA		1.40888	NA		1.4563	1		1.63276	NA		0.176462	NA
ENSG00000091542	ALKBH5 ENSG00000091542	-0.0550528	0.836689		-0.246025	0.275963		-0.213781	0.374069		0.0322436	1		0.190972	0.71576		0.158729	0.674977
ENSG00000091592	NLRP1	-0.0681427	0.864167		-0.131535	0.757291		-0.302057	0.440834		-0.170522	1		0.063392	0.963712		0.233914	0.704012
ENSG00000091622	PITPNM3	-1.88249	NA		-2.52677	NA		-2.02864	NA		0.49813	1		0.644277	NA		0.146146	NA
ENSG00000091640	SPAG7	0.201408	0.413239		0.0258806	0.937274		-0.141922	0.625289		-0.167802	1		0.175528	0.77791		0.34333	0.297169
ENSG00000091651	ORC6 ENSG00000091651	-1.96909	9.18853e-07		-1.83669	2.00187e-05		-1.98713	1.29887e-05		-0.150433	1		-0.132391	0.947473		0.0180418	0.989477
ENSG00000091656	ZFHX4	-0.608738	0.0407626		-0.00818281	0.98423		0.214298	0.564125		0.222481	1		-0.600555	0.233038		-0.823036	0.0194047
ENSG00000091732	ZC3HC1	-0.505485	0.140088		-0.809583	0.0209168		-1.25728	0.00077022		-0.447696	1		0.304098	0.762972		0.751793	0.155495
ENSG00000091831	ESR1	-0.105726	0.935714		0.547373	0.626006		0.697806	0.52483		0.150433	1		-0.653099	NA		-0.803532	0.604521
ENSG00000091844	RGS17	1.42719	0.000132201		0.559805	0.264772		0.809475	0.0929985		0.24967	1		0.867386	0.197135		0.617716	0.323328
ENSG00000091947	TMEM101	0.210144	0.555494		-0.0413847	0.929626		-0.140406	0.747027		-0.099021	1		0.251528	0.771664		0.35055	0.494387
ENSG00000091986	CCDC80	0.335418	0.192798		0.441506	0.0686051		0.447258	0.0659621		0.00575238	1		-0.106088	0.907188		-0.11184	0.821282
ENSG00000092010	PSME1	-0.337408	0.0790348		-0.587497	0.00116303		-0.667524	0.000265621		-0.0800265	1		0.250089	0.554364		0.330116	0.222053
ENSG00000092020	PPP2R3C	0.300333	0.195729		0.471296	0.0333182		0.403301	0.0902298		-0.0679949	1		-0.170963	0.785214		-0.102968	0.828648
ENSG00000092036	HAUS4	0.384519	0.223861		-0.107815	0.815022		-0.151914	0.744202		-0.0440997	1		0.492334	0.438269		0.536434	0.261677
ENSG00000092051	JPH4 ENSG00000092051	-2.23965	NA		-2.1133	NA		-1.66403	NA		0	1		-0.126346	NA		-0.57562	NA
ENSG00000092068	SLC7A8	-1.43154	0.0215533		-1.79147	0.00531071		-1.22423	0.0733891		0.567242	1		0.359933	0.889026		-0.207309	0.892743
ENSG00000092094	OSGEP ENSG00000092094	-0.534268	0.0817131		-1.25904	8.29313e-05		-1.23886	0.000322971		0.0201829	1		0.724771	0.201531		0.704588	0.151743
ENSG00000092096	SLC22A17	-2.15225	0.0604088		-3.01343	0.0329141		-1.84642	0.17709		1.167	1		0.861182	NA		-0.305821	0.924786
ENSG00000092098	RNF31	0.184404	NA		-1.10543	NA		-1.67293	NA		-0.567499	1		1.28984	NA		1.85733	NA
ENSG00000092108	SCFD1	-0.293647	0.0713441		-0.206077	0.249493		-0.323127	0.0573846		-0.11705	1		-0.0875706	0.884382		0.0294796	0.942913
ENSG00000092140	G2E3	-0.413957	0.0163192		-0.233076	0.249777		-0.10593	0.661444		0.127146	1		-0.180881	0.704087		-0.308028	0.245596
ENSG00000092148	HECTD1	-0.438013	2.45926e-05		-0.396389	0.000235184		-0.484652	7.51853e-06		-0.0882623	1		-0.0416239	0.92839		0.0466384	0.857604
ENSG00000092199	HNRNPC	-0.352244	0.0580625		-0.361499	0.0517602		-0.366022	0.050814		-0.00452257	1		0.00925501	0.994769		0.0137776	0.978968
ENSG00000092201	SUPT16H	-0.416475	0.000545273		-0.410596	0.000980875		-0.189963	0.188814		0.220633	1		-0.00587902	0.994769		-0.226512	0.218623
ENSG00000092203	TOX4	0.248697	0.193294		0.274688	0.16376		0.321339	0.105674		0.0466513	1		-0.0259914	0.97896		-0.0726427	0.858223
ENSG00000092208	GEMIN2	-0.789671	0.203936		-0.642812	0.343187		-0.338093	0.661961		0.304719	1		-0.14686	0.954213		-0.451578	0.688992
ENSG00000092295	TGM1	-0.686169	NA		-1.54254	NA		0.694602	NA		2.23715	1		0.856375	NA		-1.38077	NA
ENSG00000092330	TINF2	-0.152967	0.505545		-0.327956	0.126285		-0.40704	0.0650882		-0.0790837	1		0.174989	0.756907		0.254072	0.451505
ENSG00000092345	DAZL	-1.45965	NA		-1.3333	NA		-0.884032	NA		0	NA		-0.126346	NA		-0.575618	NA
ENSG00000092421	SEMA6A	-2.42143	NA		-1.3333	NA		-0.884024	NA		0	NA		0	NA		0	NA
ENSG00000092439	TRPM7	0.130968	0.606884		0.138766	0.584846		-0.00199201	0.994591		-0.140758	1		-0.00779839	0.995447		0.13296	0.73396
ENSG00000092445	TYRO3	-0.409754	0.372689		-0.657574	0.149349		-0.786278	0.0968046		-0.128705	1		0.24782	0.872414		0.376524	0.642043
ENSG00000092470	WDR76	-1.61369	1.70037e-07		-1.2472	0.000131292		-0.786992	0.024468		0.460208	1		-0.366488	0.687318		-0.826696	0.0601706
ENSG00000092529	CAPN3	-0.239673	0.88041		-2.23661	0.189482		-1.91546	0.288215		0.321151	1		1.99694	NA		1.67579	NA
ENSG00000092531	SNAP23	0.821308	4.7068e-05		0.715289	0.000623842		0.486612	0.0328315		-0.228678	1		0.106018	0.89767		0.334696	0.300737
ENSG00000092607	TBX15	1.7888	2.00176e-11		1.88016	3.49332e-12		1.58106	1.79158e-08		-0.299106	1		-0.091367	0.938579		0.207739	0.709957
ENSG00000092621	PHGDH	-1.80619	1.87109e-05		-1.96252	1.59313e-05		-1.30084	0.00590548		0.661681	1		0.156337	0.939821		-0.505344	0.544986
ENSG00000092758	COL9A3	-2.42143	NA		-1.3333	NA		-0.884024	NA		0	NA		0	NA		0	NA
ENSG00000092820	EZR ENSG00000092820	-0.331488	0.272593		-0.409616	0.160891		-0.2473	0.44622		0.162316	1		0.0781276	0.943742		-0.0841883	0.892875
ENSG00000092841	MYL6 ENSG00000092841	0.20624	0.258865		-0.216232	0.23115		-0.228391	0.205722		-0.0121593	1		0.422471	0.0715479		0.434631	0.0239392
ENSG00000092847	AGO1	-0.333423	0.104216		-0.0308816	0.92109		-0.392799	0.0935986		-0.361918	1		-0.302542	0.487622		0.0593762	0.91144
ENSG00000092853	CLSPN	-1.51156	4.4638e-06		-1.15338	0.000870413		-0.82966	0.0239481		0.323718	1		-0.358187	0.713704		-0.681904	0.173673
ENSG00000092871	RFFL	0.396235	0.160601		0.593422	0.0316723		0.454561	0.140874		-0.138861	1		-0.197186	0.806505		-0.0583255	0.93247
ENSG00000092929	UNC13D	1.84167	NA		1.46103	NA		-1.01624	NA		-2.47726	1		0.380643	NA		2.8579	NA
ENSG00000092931	ET	0.410913	0.145978		0.415317	0.160301		0.161968	0.664642		-0.253349	1		-0.00440406	0.996861		0.248945	0.616409
ENSG00000092964	DPYSL2	0.884831	5.23356e-10		0.936886	5.37115e-11		0.893771	5.95906e-10		-0.0431146	1		-0.0520549	0.936248		-0.00894032	0.984582
ENSG00000092969	TGFB2	0.828926	0.0602224		1.47731	0.000236047		1.27261	0.00214147		-0.204695	1		-0.648381	0.45731		-0.443686	0.529427
ENSG00000092978	GPATCH2	-0.17565	0.474752		0.118023	0.672367		-0.15503	0.580726		-0.273053	1		-0.293673	0.517506		-0.0206199	0.97323
ENSG00000093000	NUP50	-0.578419	0.000212224		-0.457729	0.00609997		-0.28085	0.130934		0.176879	1		-0.120689	0.823391		-0.297568	0.222559
ENSG00000093009	CDC45	-2.02664	1.51207e-06		-2.36555	4.93364e-07		-1.9449	5.74572e-05		0.420651	1		0.338918	0.852173		-0.0817334	0.95233
ENSG00000093010	COMT	1.17608	2.77343e-08		0.79657	0.000474763		0.465195	0.072597		-0.331375	1		0.379507	0.413474		0.710881	0.0101917
ENSG00000093072	ADA2	-2.33958	NA		0.198277	NA		1.21595	NA		1.01767	1		-2.53785	NA		-3.55553	NA
ENSG00000093100		-3.61192	NA		-1.5023	NA		-0.0489857	NA		1.45331	1		-2.10963	NA		-3.56294	NA
ENSG00000093144	ECHDC1	0.527737	0.00288672		0.274533	0.179342		0.294307	0.153908		0.0197735	1		0.253204	0.531301		0.233431	0.431122
ENSG00000093167	LRRFIP2	-0.203597	0.453291		-0.208092	0.446997		-0.0648595	0.845111		0.143233	1		0.00449556	0.996861		-0.138737	0.758963
ENSG00000093183	SEC22L3	0.153517	0.438054		-0.00558199	0.982026		-0.0495618	0.845845		-0.0439798	1		0.159099	0.724258		0.203079	0.473444
ENSG00000093217	XYLB	-0.409786	0.589344		-0.715615	0.364057		-0.269433	0.771434		0.446182	1		0.305829	0.907971		-0.140353	0.933832
ENSG00000094631	HDAC6	0.371866	0.308404		0.589949	0.087476		0.221458	0.615406		-0.36849	1		-0.218083	0.833897		0.150407	0.837178
ENSG00000094804	CDC6	-2.35501	8.46458e-16		-2.2035	1.47448e-12		-1.78886	1.78909e-08		0.41463	1		-0.151517	0.913559		-0.566148	0.285633
ENSG00000094841	RP11-311P8.3	-0.0993695	0.793321		-0.0566177	0.89893		-0.370776	0.320045		-0.314158	1		-0.0427518	0.97896		0.271406	0.640921
ENSG00000094880	CDC23	-0.832247	0.000164891		-0.893606	0.000162155		-0.997918	6.26143e-05		-0.104311	1		0.0613594	0.956015		0.165671	0.753178
ENSG00000094914	AAAS	-0.765408	0.00863596		-1.08189	0.000411141		-0.98217	0.00244034		0.0997224	1		0.316484	0.715051		0.216762	0.740766
ENSG00000094916	CBX5	-0.699252	6.64553e-07		-0.0444969	0.843922		0.138489	0.459989		0.182986	1		-0.654755	0.000197975		-0.837741	4.38529e-08
ENSG00000094963	FMO2	7.78461	1.79633e-57		9.70831	1.6868e-89		10.2091	4.58211e-99		0.500752	1		-1.9237	3.39799e-18		-2.42446	4.36572e-30
ENSG00000094975	C1orf9	-0.278357	0.165922		-0.182371	0.414173		-0.209806	0.347904		-0.0274349	1		-0.0959856	0.895477		-0.0685507	0.874243
ENSG00000095002	MSH2	-0.897299	8.5635e-08		-1.02645	2.62759e-08		-0.586724	0.00299471		0.439724	1		0.129149	0.856729		-0.310575	0.314257
ENSG00000095015	MAP3K1	-0.493237	0.116132		-0.409042	0.237908		-0.543586	0.120845		-0.134544	1		-0.0841942	0.947969		0.0503495	0.95233
ENSG00000095059	DHPS	0.102388	0.963557		0.320654	0.890006		-0.21278	0.936888		-0.533434	1		-0.218266	NA		0.315168	NA
ENSG00000095066	HOOK2	-0.104376	0.877772		-0.201553	0.776397		0.168651	0.811479		0.370204	1		0.0971768	0.9698		-0.273028	0.791941
ENSG00000095139	ARCN1	-0.495888	0.000258728		-0.54358	8.54842e-05		-0.386995	0.00870755		0.156585	1		0.0476918	0.937935		-0.108893	0.698988
ENSG00000095203	EPB41L4B	-1.41057	0.0400383		-1.96736	0.0110077		-2.37259	0.00725901		-0.405238	1		0.556784	0.829325		0.962021	0.530005
ENSG00000095209	TMEM38B	0.303727	0.530084		0.331177	0.494534		0.115878	0.844449		-0.215299	1		-0.0274501	0.992535		0.187849	0.82918
ENSG00000095261	PSMD5	-0.32988	0.0887369		-0.329268	0.109681		-0.145341	0.555954		0.183927	1		-0.00061199	0.999106		-0.184539	0.59299
ENSG00000095303	PTGS1	2.90166	0.000178106		3.16502	5.7555e-05		4.37296	3.70361e-09		1.20794	1		-0.263355	0.907802		-1.4713	0.0254642
ENSG00000095319	NUP188	0.0276024	0.9472		0.144084	0.707141		0.335306	0.307096		0.191222	1		-0.116482	0.913559		-0.307703	0.511158
ENSG00000095321	CRAT	0.832269	0.00102292		0.481713	0.0964973		0.125863	0.747076		-0.35585	1		0.350555	0.564174		0.706406	0.0369686
ENSG00000095380	NANS	0.124409	0.701237		0.0148297	0.968605		-0.433428	0.117969		-0.448258	1		0.109579	0.908656		0.557837	0.090612
ENSG00000095383	TBC1D2	-1.26353	6.65406e-09		-1.4491	1.27499e-09		-0.895475	0.000321049		0.553623	1		0.185573	0.833061		-0.368051	0.37255
ENSG00000095397	WHRN	0.391693	0.828286		1.49546	0.305048		0.9654	0.576177		-0.530058	1		-1.10377	NA		-0.573708	0.840841
ENSG00000095485	CWF19L1	-0.0237351	0.944131		-0.130745	0.676995		-0.404302	0.135658		-0.273556	1		0.10701	0.906882		0.380566	0.299569
ENSG00000095539	SEMA4G ENSG00000095539	1.89331	NA		1.98274	NA		0	NA		-0.619152	NA		-0.0894276	NA		0.529725	NA
ENSG00000095564	BTAF1	-0.632814	0.00016151		-0.528877	0.00318411		-0.613712	0.000800946		-0.0848346	1		-0.103937	0.880703		-0.0191022	0.971069
ENSG00000095574	IKZF5	0.847857	0.00158996		1.01755	0.000263132		1.41744	1.64965e-07		0.399884	1		-0.169694	0.857233		-0.569579	0.113965
ENSG00000095585	BLNK	-2.94136	NA		-2.81502	NA		-2.36574	NA		0	1		-0.126346	NA		-0.57562	NA
ENSG00000095587	TLL2	-2.69915	NA		-2.57281	NA		-1.18753	NA		1.38528	1		-0.126346	NA		-1.51163	NA
ENSG00000095637	SORBS1	6.23807	8.62469e-08		8.12249	8.45334e-13		9.16985	3.60483e-16		1.04736	0.58606		-1.88442	5.95426e-06		-2.93178	3.01921e-16
ENSG00000095739	BAMBI	-0.935426	0.0214205		-1.2682	0.00254018		-1.86491	3.45945e-05		-0.59671	1		0.332775	0.801507		0.929485	0.155943
ENSG00000095752	IL11	-3.62194	4.66695e-06		-4.59217	6.38584e-05		-5.4969	0.000164071		-0.904724	1		0.970229	NA		1.87495	0.472023
ENSG00000095787	WAC	-0.0704537	0.732206		-0.0155567	0.948112		0.083025	0.698629		0.0985817	1		-0.054897	0.934054		-0.153479	0.577175
ENSG00000095794	CREM	-0.389636	0.208586		-0.307203	0.388147		-0.432948	0.233306		-0.125745	1		-0.0824333	0.947969		0.0433122	0.960354
ENSG00000095906	NUBP2	0.173043	0.751899		-0.280544	0.612445		-0.336808	0.548656		-0.0562643	1		0.453587	0.679816		0.509851	0.481069
ENSG00000095917	TPSD1	-2.42143	NA		-1.3333	NA		-0.884024	NA		0	NA		0	NA		0	NA
ENSG00000095951	HIVEP1	-0.420438	0.137009		0.0497967	0.904125		0.173214	0.632946		0.123418	1		-0.470234	0.375241		-0.593652	0.109205
ENSG00000096060	FKBP5	6.76355	1.74737e-261		7.11323	3.03433e-288		7.38188	0		0.268657	1		-0.349674	0.0770789		-0.618331	6.58243e-06
ENSG00000096063	SRPK1	-0.396328	0.0249718		-0.275695	0.158662		-0.188057	0.38311		0.0876376	1		-0.120633	0.839681		-0.20827	0.48652
ENSG00000096070	BRPF3	0.146929	0.745725		0.149897	0.766883		0.435974	0.297223		0.286077	1		-0.00296756	0.99848		-0.289045	0.661514
ENSG00000096080	MRPS18A	-0.121626	0.739399		-0.416557	0.197299		-0.422297	0.216498		-0.00574039	1		0.294931	0.697752		0.300671	0.56293
ENSG00000096092	TMEM14A	-0.267081	0.423639		-0.305526	0.366521		-0.423031	0.203586		-0.117505	1		0.0384453	0.981948		0.15595	0.803066
ENSG00000096093	EFHC1	-0.36314	0.26583		-0.259623	0.475128		-0.308595	0.400287		-0.0489716	1		-0.103517	0.934381		-0.0545449	0.944876
ENSG00000096384	HSP90AB1	-0.314854	0.075657		-0.270118	0.138633		-0.0386011	0.878721		0.231517	1		-0.0447357	0.948605		-0.276253	0.255199
ENSG00000096401	CDC5L	-0.361311	0.00670892		-0.42634	0.00180124		-0.240122	0.119176		0.186219	1		0.0650294	0.907111		-0.121189	0.641888
ENSG00000096433	ITPR3	0.0571313	0.841331		0.0378576	0.905184		-0.23581	0.358902		-0.273667	1		0.0192737	0.988886		0.292941	0.384404
ENSG00000096654	ZNF184	-0.824257	0.000381597		-0.694133	0.00652767		-0.637937	0.018805		0.0561952	1		-0.130125	0.898042		-0.18632	0.724985
ENSG00000096696	DSP	-0.658744	0.0647175		-1.20714	0.000387051		-1.22338	0.000485258		-0.0162382	1		0.548396	0.463343		0.564634	0.296039
ENSG00000096717	SIRT1	-0.0319338	0.930885		0.028595	0.940614		-0.283723	0.361431		-0.312318	1		-0.0605288	0.955731		0.25179	0.580748
ENSG00000096746	HNRPH3	1.2046	0.0001236		2.03389	9.20341e-12		2.28138	1.53233e-14		0.247488	1		-0.829288	0.0822638		-1.07678	0.00286058
ENSG00000096872	IFT74	-0.112391	0.620092		0.0155507	0.954708		0.39128	0.037755		0.37573	1		-0.127942	0.824846		-0.503672	0.019737
ENSG00000096968	JAK2	0.486564	0.0531282		0.96764	2.45543e-05		0.959372	4.13607e-05		-0.00826732	1		-0.481075	0.248902		-0.472808	0.152513
ENSG00000096996	IL12RB1	-3.43871	NA		-2.38532	NA		-1.91918	NA		0.466142	1		-1.05338	NA		-1.51953	NA
ENSG00000097007	ABL1	-0.279287	0.228139		-0.222542	0.369862		-0.264581	0.284813		-0.0420385	1		-0.0567443	0.94828		-0.0147058	0.981375
ENSG00000097021	ACOT7	0.562853	0.106946		0.580225	0.103681		0.811566	0.0170262		0.231341	1		-0.0173717	0.994769		-0.248713	0.691561
ENSG00000097033	SH3GLB1	-0.172114	0.199832		-0.0681099	0.685413		0.0387966	0.830629		0.106907	1		-0.104004	0.773715		-0.210911	0.244535
ENSG00000097046	CDC7	-1.44371	3.93461e-06		-1.5295	6.63784e-06		-1.43741	5.64464e-05		0.0920879	1		0.0857874	0.960083		-0.00630044	0.996732
ENSG00000097096	SYDE2	0.318582	0.433071		0.162731	0.748204		0.410184	0.337322		0.247453	1		0.155851	0.909109		-0.0916017	0.91555
ENSG00000099139	PCSK5	0.46454	NA		-1.48722	0.553534		1.17092	0.578432		2.65814	1		1.95176	NA		-0.706384	NA
ENSG00000099194	SCD	0.929015	0.417471		-1.87622	0.0585684		-0.746705	0.527526		1.12952	1		2.80524	0.0278763		1.67572	0.206841
ENSG00000099203	TMED1	-0.452319	0.265717		-0.80728	0.0398421		-1.11989	0.00549417		-0.312612	1		0.354961	0.732609		0.667573	0.259792
ENSG00000099204	ABLIM1	0.0291073	0.975629		0.687979	0.332507		0.781596	0.269599		0.093617	1		-0.658872	0.67276		-0.752489	0.448235
ENSG00000099219	ERMP1	1.22255	2.74431e-07		1.71683	3.12654e-13		1.58354	7.77271e-11		-0.133287	1		-0.494274	0.248228		-0.360987	0.34974
ENSG00000099246	RAB18	0.0400329	0.854148		0.0849527	0.687322		0.126928	0.518733		0.0419755	1		-0.0449199	0.944042		-0.0868954	0.788427
ENSG00000099250	NRP1	-1.44212	4.95728e-19		-1.15134	2.90214e-12		-1.03553	5.37571e-10		0.115807	1		-0.290784	0.444252		-0.406591	0.0850016
ENSG00000099251	HSD17B7P2	-0.292999	0.872757		-0.323314	0.874115		-1.35765	0.508354		-1.03433	1		0.0303149	NA		1.06465	NA
ENSG00000099256	PRTFDC1	-1.38807	0.00098209		-1.76198	0.000270573		-1.07583	0.033291		0.686153	1		0.373913	0.824034		-0.31224	0.758797
ENSG00000099260	PALMD	-3.03235	0.0313441		-2.52692	0.111131		-3.52608	0.0550091		-0.999162	1		-0.505436	NA		0.493727	NA
ENSG00000099282	TSPAN15	2.78643	NA		0.881954	NA		2.15885	NA		1.27689	1		1.90448	NA		0.627582	NA
ENSG00000099284	H2AFY2	0.123168	0.755671		-0.164051	0.699491		-0.0267318	0.958642		0.137319	1		0.287219	0.729316		0.1499	0.82687
ENSG00000099290	WASHC2A	0.635449	0.00412359		0.362048	0.155161		0.429241	0.0893204		0.0671937	1		0.273401	0.621757		0.206208	0.621472
ENSG00000099308	MAST3	1.00463	0.0633431		1.2576	0.0213531		1.64094	0.00192572		0.383343	1		-0.252966	0.897386		-0.636309	0.422528
ENSG00000099326	MZF1	-0.0130805	0.983512		-0.472527	0.422068		-0.360004	0.582543		0.112523	1		0.459446	0.724019		0.346924	0.724985
ENSG00000099330	OCEL1	0.476819	0.577467		0.594865	0.494373		0.980918	0.218956		0.386053	1		-0.118045	0.97558		-0.504098	0.698179
ENSG00000099331	MYO9B ENSG00000099331	0.18813	0.302785		0.286246	0.105924		0.501815	0.00230171		0.21557	1		-0.0981156	0.868518		-0.313685	0.16515
ENSG00000099337	KCNK6	4.25144	2.43248e-13		5.24082	5.67886e-20		5.49878	8.34106e-22		0.257958	1		-0.989378	0.0296987		-1.24734	0.0006869
ENSG00000099338	CATSPERG	0.446107	NA		0.435788	NA		-0.0921206	NA		-0.527909	1		0.0103183	NA		0.538227	NA
ENSG00000099341	PSMD8	0.106373	0.567518		-0.31982	0.0445513		-0.37426	0.020357		-0.0544399	1		0.426194	0.0464967		0.480633	0.00817828
ENSG00000099364	FBXL19 ENSG00000099364	-0.036557	0.953895		-0.47917	0.364973		-0.855048	0.10381		-0.375878	1		0.442613	0.710564		0.818491	0.239342
ENSG00000099365	STX1B	0.226959	NA		-1.81347	NA		-0.374523	NA		1.43895	1		2.04043	NA		0.601482	NA
ENSG00000099377	HSD3B7	0.078851	0.893916		-0.390497	0.467497		-0.533749	0.328348		-0.143252	1		0.469348	0.677677		0.6126	0.39913
ENSG00000099381	SETD1A	-0.430024	0.505936		0.177246	0.820154		0.650329	0.288519		0.473083	1		-0.60727	0.652728		-1.08035	0.134528
ENSG00000099385	BCL7C	0.350051	0.169502		-0.0260994	0.944174		-0.0236982	0.953377		0.00240124	1		0.37615	0.453764		0.373749	0.314257
ENSG00000099622	CIRBP	0.194787	0.551418		0.108034	0.769379		-0.076107	0.842549		-0.184141	1		0.0867527	0.936248		0.270894	0.542485
ENSG00000099624	ATP5F1D	0.904588	0.0331023		0.643214	0.176311		0.783887	0.0952122		0.140673	1		0.261374	0.856729		0.1207	0.905391
ENSG00000099625	CBARP	1.41086	0.0908985		0.170899	0.904825		0.266335	0.853154		0.0954354	1		1.23996	NA		1.14453	0.431621
ENSG00000099725	PRKY	-0.930484	0.0415435		-0.464321	0.403375		-0.455472	0.442726		0.0088487	1		-0.466164	0.718223		-0.475012	0.594274
ENSG00000099783	HNRNPM	0.326397	0.131066		0.588808	0.00281123		0.808171	2.39546e-05		0.219363	1		-0.262411	0.565641		-0.481774	0.0543712
ENSG00000099785	MARCHF2	0.69218	0.0180362		0.342473	0.349095		0.1497	0.74366		-0.192773	1		0.349706	0.633728		0.54248	0.235691
ENSG00000099795	NDUFB7	-0.0452753	0.908145		-0.246864	0.462004		-0.594907	0.0534792		-0.348044	1		0.201589	0.814981		0.549632	0.17142
ENSG00000099797	TECR	0.10777	0.835774		-0.0968321	0.866277		0.200616	0.701268		0.297448	1		0.204602	0.889798		-0.092846	0.921148
ENSG00000099800	TIMM13	0.242411	0.507106		-0.0839499	0.859203		-0.500722	0.198436		-0.416772	1		0.326361	0.687318		0.743133	0.0965554
ENSG00000099804	CDC34	0.179149	0.567121		-0.176018	0.605278		-0.628102	0.0351385		-0.452083	1		0.355168	0.540239		0.807251	0.016588
ENSG00000099810	MTAP	-0.254791	0.240379		-0.431143	0.0351641		-0.517204	0.0122028		-0.0860612	1		0.176352	0.754947		0.262413	0.421018
ENSG00000099812	MISP	1.51652	NA		-0.0474363	NA		0.401836	NA		0	NA		1.56396	NA		1.11468	NA
ENSG00000099814	CEP170B	0.0750201	0.882178		0.115328	0.827177		-0.403947	0.37301		-0.519275	1		-0.0403077	0.982798		0.478968	0.429773
ENSG00000099817	POLR2E	0.437265	0.0811449		0.149068	0.64384		-0.00206189	0.995474		-0.15113	1		0.288197	0.623362		0.439327	0.208363
ENSG00000099821	POLRMT	0.529031	0.232272		0.368568	0.465099		0.320521	0.554601		-0.0480469	1		0.160463	0.920206		0.20851	0.815493
ENSG00000099822	HCN2	1.16909	0.264873		0.688244	0.588212		0.731323	0.57635		0.043078	1		0.480842	NA		0.437764	0.835005
ENSG00000099840	IZUMO4 ENSG00000099840	1.31189	NA		1.35287	NA		-0.0201929	NA		-1.37307	1		-0.0409858	NA		1.33208	NA
ENSG00000099849	RASSF7	-0.761445	0.432131		-1.21232	0.245084		-1.54376	0.182006		-0.331443	1		0.450875	NA		0.782318	0.698117
ENSG00000099860	GADD45B	3.85492	1.76826e-158		3.73721	2.12587e-144		3.66003	2.15494e-135		-0.0771802	1		0.117714	0.768731		0.194894	0.362934
ENSG00000099864	PALM	-0.588689	NA		0.567035	0.82689		0.131152	0.965498		-0.435883	1		-1.15572	NA		-0.719841	NA
ENSG00000099866	MADCAM1	-0.362171	NA		-1.0752	NA		-1.6725	NA		-0.597303	1		0.713027	NA		1.31033	NA
ENSG00000099875	MKNK2	1.34651	1.42046e-07		1.18404	8.75405e-06		0.623146	0.0426061		-0.560896	1		0.162467	0.871141		0.723363	0.039547
ENSG00000099889	ARVCF ENSG00000099889	0.584485	0.643526		0.693391	0.590447		-0.132164	0.942585		-0.825556	1		-0.108907	NA		0.716649	0.73864
ENSG00000099899	TRMT2A	0.279441	0.456353		0.0212681	0.966942		-0.152703	0.75972		-0.173971	1		0.258173	0.793639		0.432144	0.451078
ENSG00000099901	RANBP1	-1.0506	4.38369e-07		-1.33281	3.07529e-10		-1.29318	2.36007e-09		0.039635	1		0.282209	0.619254		0.242574	0.551872
ENSG00000099904	ZDHHC8	1.2054	0.0303423		0.984093	0.10506		0.713952	0.296765		-0.270141	1		0.221306	0.916839		0.491446	0.631695
ENSG00000099910	KLHL22	-0.427475	0.169149		-0.269239	0.46083		-0.267607	0.489339		0.00163132	1		-0.158236	0.893111		-0.159867	0.812104
ENSG00000099917	MED15	0.211598	0.570194		0.744062	0.0130159		0.647551	0.0450759		-0.0965107	1		-0.532464	0.330715		-0.435954	0.347161
ENSG00000099937	SERPIND1	-3.60345	NA		-3.47711	NA		-3.02783	NA		0	1		-0.126347	NA		-0.575622	NA
ENSG00000099940	SNAP29	0.324883	0.100585		0.47464	0.015057		0.394796	0.0646749		-0.0798435	1		-0.149756	0.791325		-0.0699129	0.876382
ENSG00000099942	CRKL	0.200304	0.322183		0.261869	0.190585		0.163905	0.474306		-0.0979645	1		-0.0615654	0.934727		0.0363991	0.937984
ENSG00000099949	LZTR1	0.888646	0.0236872		0.53947	0.263483		0.838244	0.0646651		0.298774	1		0.349177	0.760995		0.0504027	0.962665
ENSG00000099953	MMP11	-1.26509	0.277219		-0.963089	0.461481		-1.66123	0.235673		-0.698141	1		-0.301997	NA		0.396143	0.89409
ENSG00000099954	CECR2	-4.53735	NA		-3.44921	NA		-2.06458	NA		1.38464	1		0	NA		-2.47277	NA
ENSG00000099956	SMARCB1	-0.401253	0.191482		-0.479691	0.126557		-0.073131	0.865146		0.406561	1		0.0784383	0.948457		-0.328122	0.495984
ENSG00000099957	P2RX6	-1.40109	0.00504899		-1.72334	0.00258832		-1.02035	0.0913829		0.70299	1		0.322251	0.892096		-0.380739	0.741976
ENSG00000099968	BCL2L13	0.20626	0.194022		0.178256	0.297454		0.000225457	0.999364		-0.17803	1		0.0280044	0.971437		0.206035	0.387081
ENSG00000099974	DDT2	0.382003	NA		-1.75364	0.435363		-0.487527	0.849675		1.26611	1		2.13564	NA		0.869529	NA
ENSG00000099991	CABIN1	0.80665	8.29995e-05		1.01495	8.3131e-07		0.919879	1.90539e-05		-0.0950713	1		-0.208301	0.71576		-0.113229	0.808958
ENSG00000099992	TBC1D10A	0.416301	0.539042		0.25646	0.753325		-0.0890705	0.92899		-0.34553	1		0.159842	0.945132		0.505372	0.655802
ENSG00000099994	SUSD2	3.95622	2.19783e-06		5.00417	8.99922e-10		6.33631	1.50551e-15		1.33214	0.629228		-1.04795	0.226759		-2.38009	1.61658e-06
ENSG00000099995	SF3A1	0.580134	0.00451387		1.0971	1.49436e-08		1.29059	2.71443e-11		0.19349	1		-0.516966	0.0928268		-0.710456	0.00195756
ENSG00000099998	GGT5	0.706197	0.692307		1.61637	0.292955		-0.20571	0.940182		-1.82208	1		-0.910178	NA		0.911906	NA
ENSG00000099999	RNF215	0.485623	0.170774		-0.236069	0.613289		-0.295616	0.536834		-0.0595475	1		0.721692	0.230732		0.781239	0.112089
ENSG00000100003	SEC14L2	0.663326	0.187869		0.124091	0.861282		-0.227777	0.741534		-0.351868	1		0.539235	0.635873		0.891104	0.191164
ENSG00000100014	SPECC1L	0.540623	0.0298665		0.519573	0.044844		0.662233	0.00890559		0.142659	1		0.0210498	0.990324		-0.12161	0.819921
ENSG00000100023	PPIL2 ENSG00000100023	0.0776182	0.818177		0.0828622	0.824542		0.139796	0.694013		0.0569338	1		-0.00524402	0.996672		-0.0621778	0.923069
ENSG00000100024	UPB1	-2.42143	NA		-1.3333	NA		-0.884024	NA		0	NA		0	NA		0	NA
ENSG00000100027	YPEL1	0.940474	0.347075		1.67026	0.0664318		0.493217	0.723079		-1.17704	1		-0.729788	NA		0.447257	0.828648
ENSG00000100028	SNRPD3	-0.119213	0.653411		-0.105887	0.725891		0.00932877	0.978554		0.115215	1		-0.0133259	0.994769		-0.128541	0.777905
ENSG00000100029	PES1	-0.23602	0.40488		-0.490122	0.0535445		-0.446346	0.0923061		0.043776	1		0.254102	0.687318		0.210326	0.641607
ENSG00000100030	MAPK1	0.0370662	0.865469		-0.0549975	0.805976		-0.0706406	0.74479		-0.015643	1		0.0920637	0.870007		0.107707	0.722413
ENSG00000100034	PPM1F	-0.453546	0.0319457		-0.689601	0.00183342		-0.692369	0.00332299		-0.00276778	1		0.236056	0.694053		0.238823	0.565269
ENSG00000100036	SLC35E4	-0.685808	0.0647111		-0.950931	0.0153714		-1.07683	0.0100819		-0.125895	1		0.265123	0.842305		0.391018	0.60071
ENSG00000100038	TOP3B	-0.315078	0.542341		-0.604138	0.239092		-0.716708	0.187201		-0.11257	1		0.289059	0.854056		0.40163	0.658952
ENSG00000100055	CYTH4	-2.42143	NA		-1.3333	NA		-0.884024	NA		0	NA		0	NA		0	NA
ENSG00000100056	ESS2	0.243186	0.454531		-0.193507	0.621362		0.00251811	0.995512		0.196025	1		0.436693	0.493272		0.240668	0.673724
ENSG00000100058	CRYBB2P1	-0.351484	0.525974		-0.105505	0.880822		-0.0239334	0.974927		0.0815715	1		-0.245979	0.893376		-0.327551	0.731519
ENSG00000100060	MFNG	-4.53551	NA		-3.41295	0.116099		-3.95989	0.067494		-0.546939	1		-1.12256	NA		-0.575623	NA
ENSG00000100065	CARD10	-1.13192	0.000193521		-1.85682	1.44517e-08		-1.78284	2.24707e-07		0.0739746	1		0.724903	0.25262		0.650929	0.225553
ENSG00000100068	LRP5L	0.229628	0.806852		0.125858	0.908268		-0.151614	0.898446		-0.277472	1		0.103769	0.97896		0.381242	0.812733
ENSG00000100075	SLC25A1	0.2705	0.42673		-0.449269	0.163354		-0.530812	0.100824		-0.0815435	1		0.719769	0.103385		0.801313	0.0254642
ENSG00000100077	ADRBK2	-0.644917	0.157219		-0.175126	0.778812		-0.112449	0.867923		0.0626774	1		-0.469791	0.687318		-0.532468	0.486674
ENSG00000100083	GGA1	0.117082	0.740644		0.0337721	0.937123		-0.145198	0.722847		-0.17897	1		0.08331	0.942068		0.26228	0.620755
ENSG00000100084	HIRA	-0.0187239	0.979928		0.168365	0.824542		0.62503	0.295366		0.456665	1		-0.187089	0.930009		-0.643754	0.43009
ENSG00000100092	SH3BP1	-0.9719	NA		-1.97627	NA		-1.5096	NA		0.466665	1		1.00437	NA		0.5377	NA
ENSG00000100097	LGALS1	0.0899608	0.794267		-0.515058	0.0429648		-0.779106	0.00115725		-0.264048	1		0.605019	0.105382		0.869067	0.00130638
ENSG00000100099	HPS4	0.197554	0.482389		-0.0472704	0.899168		-0.102463	0.7739		-0.0551922	1		0.244824	0.698701		0.300016	0.468113
ENSG00000100100	PIK3IP1	1.95241	2.47012e-08		1.59723	1.50356e-05		1.48112	0.000110184		-0.116118	1		0.355177	0.718223		0.471295	0.43653
ENSG00000100104	SRRD	-0.582462	0.0226143		-0.589744	0.0374979		-0.643934	0.0328698		-0.0541902	1		0.00728112	0.995608		0.0614713	0.933832
ENSG00000100105	ZNF278	0.784298	0.0252716		0.910991	0.0119577		0.810117	0.039277		-0.100874	1		-0.126693	0.927623		-0.0258187	0.980605
ENSG00000100106	TRIOBP	-0.459536	0.0150073		-0.892068	6.12596e-07		-1.09426	1.35306e-09		-0.202191	1		0.432532	0.163215		0.634723	0.00463598
ENSG00000100109	TFIP11	-0.220402	0.338334		-0.732062	0.000364969		-0.717754	0.000924884		0.0143086	1		0.51166	0.125381		0.497352	0.0821687
ENSG00000100116	GCAT	-0.0263593	0.977029		-1.50589	0.0221086		-0.782801	0.284406		0.723084	1		1.47953	0.151875		0.756442	0.462661
ENSG00000100124	ANKRD54	-0.276588	0.448207		0.245182	0.527827		-0.319978	0.450642		-0.565159	1		-0.521769	0.397515		0.0433901	0.962665
ENSG00000100129	EIF3L	0.0639549	0.823439		-0.264648	0.256579		-0.378236	0.090643		-0.113587	1		0.328603	0.436657		0.44219	0.104983
ENSG00000100138	SNU13	-0.000541018	0.998414		-0.231234	0.234719		-0.170408	0.42946		0.0608258	1		0.230693	0.550487		0.169867	0.5834
ENSG00000100139	MICALL1	-0.463799	0.297077		-0.349298	0.474932		-0.235359	0.661972		0.113938	1		-0.114501	0.945132		-0.228439	0.786663
ENSG00000100142	POLR2F	0.196313	0.479672		-0.0990539	0.768481		-0.0553215	0.880172		0.0437324	1		0.295367	0.593157		0.251635	0.538304
ENSG00000100146	SOX10	-2.42143	NA		-1.3333	NA		-0.884024	NA		0	NA		0	NA		0	NA
ENSG00000100147	CCDC134	-1.37142	0.000426413		-0.295607	0.564181		-0.693523	0.162603		-0.397917	1		-1.07582	0.106583		-0.677901	0.356267
ENSG00000100150	DEPDC5	-0.554561	0.337123		-0.663604	0.287958		-0.461787	0.506141		0.201817	1		0.109043	0.96952		-0.0927739	0.949574
ENSG00000100151	PICK1	-0.596919	0.560995		-0.466623	0.681756		-2.15351	0.0546178		-1.68689	1		-0.130296	NA		1.55659	0.342085
ENSG00000100154	TTC28	-0.0554402	0.849528		0.516194	0.0144663		0.536649	0.0142228		0.0204547	1		-0.571634	0.0550788		-0.592089	0.021263
ENSG00000100156	SLC16A8	-2.42143	NA		-1.3333	NA		-0.884024	NA		0	NA		0	NA		0	NA
ENSG00000100162	C22orf18	-0.858461	0.329215		-1.94979	0.0231325		-1.62497	0.0721919		0.324821	1		1.09133	0.583306		0.766509	0.620755
ENSG00000100167	SEPTIN3	-3.41259	NA		-2.32446	NA		-1.87518	NA		0	NA		0	NA		0	NA
ENSG00000100196	KDELR3	-0.820576	0.000433578		-0.885085	0.000204042		-0.786137	0.0014506		0.0989483	1		0.0645089	0.950673		-0.0344394	0.960208
ENSG00000100197	CYP2D6	2.56212	NA		0	NA		0	NA		0	NA		1.6478	NA		1.19853	NA
ENSG00000100201	DDX17	-0.0590646	0.82247		-0.0196654	0.944631		-0.0654424	0.803456		-0.045777	1		-0.0393991	0.963712		0.00637788	0.990283
ENSG00000100206	DMC1	-0.47131	0.419636		-0.562551	0.367133		-0.526745	0.431912		0.0358058	1		0.0912409	0.976485		0.0554351	0.9714
ENSG00000100207	TCF20	0.150645	0.489468		0.22199	0.297587		0.317581	0.124283		0.0955905	1		-0.0713454	0.92246		-0.166936	0.620755
ENSG00000100209	RP3-366L4.2	-0.437753	0.183751		-0.708953	0.0332216		-0.629015	0.078208		0.0799379	1		0.271199	0.777326		0.191262	0.782282
ENSG00000100211	CBY1	0.499605	0.110821		0.62862	0.0475319		0.415952	0.257917		-0.212669	1		-0.129015	0.909452		0.0836532	0.912775
ENSG00000100216	TOMM22	-0.572121	0.000952204		-0.659028	0.000283565		-0.926786	7.75588e-07		-0.267758	1		0.0869071	0.907807		0.354665	0.216066
ENSG00000100219	XBP1 ENSG00000100219	-0.269568	0.143992		-0.505268	0.00359557		-0.251984	0.207753		0.253284	1		0.2357	0.557123		-0.0175843	0.9714
ENSG00000100220	RTCB	-0.233192	0.155989		-0.602266	8.99148e-05		-0.560274	0.000558949		0.0419917	1		0.369074	0.154813		0.327082	0.152213
ENSG00000100221	JOSD1	0.0339893	0.883602		-0.296955	0.104469		-0.345976	0.065603		-0.0490202	1		0.330945	0.269447		0.379965	0.0996615
ENSG00000100225	FBXO7	0.0273393	0.888985		-0.0335148	0.874026		-0.206495	0.212322		-0.17298	1		0.0608541	0.909484		0.233835	0.276011
ENSG00000100226	GTPBP1	0.247779	0.428166		0.370614	0.226755		0.336419	0.308635		-0.0341955	1		-0.122835	0.90719		-0.0886394	0.891369
ENSG00000100227	POLDIP3	0.318532	0.099644		0.380481	0.0568813		0.140117	0.589295		-0.240364	1		-0.0619491	0.936899		0.178415	0.617107
ENSG00000100228	RAB36	0.0642469	0.945317		0.563336	0.467517		0.808578	0.277429		0.245242	1		-0.499089	0.788411		-0.744331	0.475458
ENSG00000100234	TIMP3	-0.648929	2.33531e-07		-0.119971	0.474122		0.212489	0.16014		0.33246	1		-0.528958	0.00134609		-0.861418	1.21366e-10
ENSG00000100239	PPP6R2	0.138115	0.62971		-0.285496	0.28951		-0.317007	0.254256		-0.0315105	1		0.423611	0.327346		0.455121	0.168668
ENSG00000100241	SBF1	0.510813	0.0387707		0.46955	0.0686051		-0.0567277	0.883163		-0.526277	1		0.0412631	0.976367		0.56754	0.0780343
ENSG00000100242	UNC84B	0.483165	0.0185965		0.674793	0.000680563		0.275644	0.255101		-0.399149	1		-0.191628	0.725461		0.207521	0.564822
ENSG00000100243	CYB5R3	1.14891	1.38345e-06		1.62933	2.19101e-12		1.7782	1.70143e-14		0.148877	1		-0.480419	0.289065		-0.629296	0.0439452
ENSG00000100246	DNAL4	0.390157	0.411309		-0.175424	0.772479		-0.136699	0.829446		0.038725	1		0.565581	0.548397		0.526856	0.453207
ENSG00000100258	LMF2	0.91099	0.0064614		0.908512	0.00866059		0.718498	0.0562094		-0.190014	1		0.00247787	0.998636		0.192492	0.788319
ENSG00000100263	RHBDD3	0.493676	0.295406		0.00183545	0.997407		-0.538894	0.389003		-0.540729	1		0.49184	0.661756		1.03257	0.131716
ENSG00000100266	PACSIN2	-0.0342172	0.884517		-0.117041	0.596678		-0.0041125	0.987579		0.112929	1		0.0828241	0.899443		-0.0301047	0.946322
ENSG00000100271	TTLL1	0.254718	0.505646		0.0878825	0.860181		0.319027	0.441143		0.231144	1		0.166835	0.896987		-0.0643089	0.939259
ENSG00000100276	RRP22	-1.13555	NA		-0.0474216	NA		1.41997	NA		1.46739	NA		0	NA		-2.55552	NA
ENSG00000100280	AP1B1	-0.106273	0.711282		-0.259475	0.317117		-0.0905928	0.774233		0.168882	1		0.153202	0.833692		-0.0156801	0.981071
ENSG00000100281	HMGXB4	-0.341544	0.106491		-0.0705419	0.814488		0.167685	0.522229		0.238227	1		-0.271002	0.572225		-0.50923	0.0542135
ENSG00000100284	TOM1	0.676317	0.00253041		0.400967	0.129528		0.482533	0.0692932		0.0815668	1		0.275351	0.633728		0.193784	0.66931
ENSG00000100288	CHKB	-0.824774	NA		-1.66596	NA		-1.16604	NA		0.499916	1		0.841183	NA		0.341267	NA
ENSG00000100292	HMOX1	-1.79522	9.86068e-07		-2.77598	1.07586e-13		-3.03868	4.18909e-15		-0.262697	1		0.980764	0.137012		1.24346	0.0150338
ENSG00000100294	MCAT	-0.047562	0.94661		-0.281193	0.675732		-0.464129	0.475101		-0.182937	1		0.233631	0.904563		0.416567	0.673202
ENSG00000100296	THOC5	-0.408938	0.160299		-0.825121	0.00287131		-0.778625	0.0072801		0.0464962	1		0.416182	0.498343		0.369686	0.426357
ENSG00000100297	MCM5	-1.18532	0.000404229		-1.18752	0.000559547		-1.14224	0.00122804		0.0452738	1		0.00219934	0.998636		-0.0430744	0.965445
ENSG00000100299	ARSA	0.982638	0.0414922		1.33482	0.00459673		1.00644	0.0541062		-0.328375	1		-0.352179	0.79625		-0.0238046	0.985504
ENSG00000100300	TSPO	0.857653	0.00229694		0.177769	0.649229		-0.355775	0.317014		-0.533544	1		0.679883	0.139369		1.21343	0.000148502
ENSG00000100302	RASD2	-3.26462	NA		-3.01471	NA		-1.8613	NA		1.15341	1		-0.249903	NA		-1.40332	NA
ENSG00000100304	TTLL12	-0.154685	0.733077		-0.22478	0.624483		-0.22922	0.629292		-0.00443963	1		0.0700946	0.969327		0.0745342	0.935153
ENSG00000100307	CBX7	2.15322	3.88757e-07		2.70462	1.51069e-10		2.01904	1.20299e-05		-0.685589	1		-0.5514	0.533899		0.134189	0.893524
ENSG00000100314	CABP7	-1.19754	NA		-2.20037	NA		-1.75109	NA		0	1		1.00283	NA		0.553557	NA
ENSG00000100316	RPL3	0.828775	1.20548e-13		0.640354	2.42037e-08		0.701778	8.42207e-10		0.0614244	1		0.188421	0.474413		0.126996	0.550053
ENSG00000100319	ZMAT5	0.647792	0.0721298		-0.0592383	0.919597		0.0742331	0.902796		0.133471	1		0.70703	0.283943		0.573558	0.31566
ENSG00000100320	RBFOX2	-0.667331	5.43619e-08		-0.67144	1.63768e-07		-0.678984	2.64476e-07		-0.00754383	1		0.00410975	0.995608		0.0116536	0.977859
ENSG00000100321	SYNGR1	0	NA		0	NA		2.38171	NA		1.46738	NA		0	NA		-2.55552	NA
ENSG00000100324	MAP3K7IP1 ENSG00000100324	0.42789	0.276435		0.628708	0.0994138		0.575503	0.157945		-0.0532044	1		-0.200818	0.875203		-0.147613	0.85568
ENSG00000100325	ASCC2	0.0260106	0.950519		0.345278	0.279931		0.195405	0.597671		-0.149874	1		-0.319268	0.638164		-0.169394	0.770731
ENSG00000100330	MTMR3	0.168296	0.53575		0.209391	0.442989		0.230768	0.407878		0.0213773	1		-0.0410955	0.973006		-0.0624728	0.910724
ENSG00000100335	RP5-1104E15.5	0.194762	0.372129		0.354118	0.0881862		0.411659	0.0525681		0.0575415	1		-0.159356	0.776461		-0.216897	0.513273
ENSG00000100336	APOL4	-0.0568238	0.977563		1.72429	0.222348		2.81799	0.0265814		1.09369	1		-1.78112	NA		-2.87481	0.0644722
ENSG00000100342	APOL1	0.529582	0.0834149		0.761413	0.00966029		1.12993	5.82299e-05		0.368518	1		-0.231831	0.786705		-0.600349	0.116816
ENSG00000100344	PNPLA3	-0.849116	0.242708		-0.74744	0.368017		-0.595989	0.513117		0.151451	1		-0.101677	NA		-0.253128	0.883121
ENSG00000100345	MYH9	0.234583	0.297679		0.541714	0.00468423		0.895225	7.28726e-07		0.35351	1		-0.307132	0.445715		-0.660642	0.00215268
ENSG00000100347	SAMM50	0.116151	0.570552		-0.0900551	0.705862		-0.250725	0.232663		-0.16067	1		0.206206	0.619554		0.366876	0.136222
ENSG00000100348	TXN2	0.899716	1.49624e-07		0.538197	0.00681939		0.678365	0.000669589		0.140168	1		0.361519	0.293245		0.221351	0.493965
ENSG00000100350	FOXRED2	0.0822033	0.936458		-0.26991	0.79488		0.323467	0.742612		0.593378	1		0.352114	0.898558		-0.241264	0.880998
ENSG00000100351	GRAP2	-2.54579	NA		0.307429	NA		2.03309	NA		1.72566	1		-2.85322	NA		-4.57888	NA
ENSG00000100353	EIF3D	-0.00553212	0.979928		-0.431501	0.00240488		-0.499712	0.000492622		-0.0682103	1		0.425969	0.0300534		0.494179	0.00284666
ENSG00000100354	TNRC6B	-0.0130926	0.962739		0.3679	0.0607266		0.413025	0.0364342		0.0451245	1		-0.380993	0.232504		-0.426117	0.0793574
ENSG00000100360	IFT27	0.0543615	0.90748		0.317611	0.416385		0.134174	0.779947		-0.183438	1		-0.26325	0.78144		-0.0798122	0.925091
ENSG00000100364	KIAA0930	-0.273659	0.167051		-0.188167	0.411388		-0.190075	0.431025		-0.0019076	1		-0.085492	0.909109		-0.0835844	0.851938
ENSG00000100368	CSF2RB	-2.42144	NA		-1.3333	NA		0.134087	NA		1.46739	1		0	NA		-2.55552	NA
ENSG00000100372	SLC25A17 ENSG00000100372	-0.807507	0.00737167		-1.20531	0.000177041		-1.05214	0.00203904		0.15317	1		0.397804	0.635873		0.244633	0.721491
ENSG00000100376	C22orf8	0.18737	0.664961		0.185362	0.695071		0.232005	0.616274		0.0466432	1		0.00200806	0.998651		-0.0446352	0.96226
ENSG00000100379	KCTD17	0.280015	0.532547		0.166676	0.7594		-0.119594	0.843278		-0.28627	1		0.113339	0.942068		0.399609	0.569902
ENSG00000100380	ST13	-0.0449599	0.816701		-0.262517	0.0779444		-0.344958	0.0184603		-0.0824412	1		0.217557	0.459759		0.299998	0.113795
ENSG00000100387	RBX1 ENSG00000100387	-0.340564	0.139843		-0.489337	0.0342151		-0.763303	0.00102903		-0.273966	1		0.148773	0.84544		0.422739	0.210632
ENSG00000100393	EP300 ENSG00000100393	0.133157	0.630574		0.96256	1.3175e-06		0.970994	2.46988e-06		0.00843439	1		-0.829402	0.000768307		-0.837837	0.000303243
ENSG00000100395	L3MBTL2	-0.185976	0.556656		-0.331644	0.285451		-0.558265	0.0709896		-0.226621	1		0.145669	0.889748		0.37229	0.422396
ENSG00000100401	RANGAP1	-0.757739	0.000190601		-0.836236	7.64352e-05		-0.893908	4.35289e-05		-0.0576716	1		0.078497	0.934381		0.136169	0.772764
ENSG00000100403	ZC3H7B	-0.180217	0.518558		-0.10796	0.730653		-0.17777	0.53383		-0.0698095	1		-0.0722574	0.938579		-0.00244785	0.99771
ENSG00000100410	PHF5A	-0.139811	0.647349		-0.0130388	0.972345		-0.266757	0.383847		-0.253718	1		-0.126772	0.893111		0.126946	0.817739
ENSG00000100412	ACO2	0.446761	0.0548239		0.263535	0.325917		0.397779	0.116775		0.134243	1		0.183225	0.785372		0.0489822	0.93247
ENSG00000100413	POLR3H	0.0612878	0.849528		-0.373122	0.16851		-0.874309	0.000975066		-0.501187	1		0.43441	0.342922		0.935597	0.00177143
ENSG00000100416	TRMU	-0.700024	0.00360094		-0.820884	0.00183148		-0.994583	0.000434792		-0.173699	1		0.12086	0.909138		0.294559	0.566333
ENSG00000100417	PMM1	0.891281	7.52195e-05		0.333338	0.254522		0.321807	0.300348		-0.0115307	1		0.557943	0.159552		0.569474	0.0873963
ENSG00000100418	DESI1	0.0646642	0.842726		0.0965349	0.782113		-0.156792	0.647126		-0.253327	1		-0.0318707	0.981983		0.221456	0.638208
ENSG00000100422	CERK	-0.0637001	0.787027		-0.0679677	0.787191		-0.38199	0.0481431		-0.314022	1		0.00426768	0.995608		0.31829	0.223713
ENSG00000100425	BRD1	0.272082	0.306356		0.295036	0.290111		0.243648	0.423778		-0.0513879	1		-0.0229543	0.988052		0.0284336	0.966127
ENSG00000100426	ZBED4	0.0266987	0.95926		0.0531086	0.923144		0.308174	0.488981		0.255065	1		-0.0264099	0.991569		-0.281475	0.67438
ENSG00000100429	HDAC10	0.283869	NA		-1.16039	0.617551		-1.52407	0.518907		-0.363673	1		1.44426	NA		1.80794	NA
ENSG00000100433	KCNK10	-1.86122	NA		-0.773085	NA		0.694304	NA		1.46739	NA		0	NA		-2.55552	NA
ENSG00000100439	ABHD4	0.993175	0.000224487		1.06687	0.000150431		1.0729	0.000249626		0.00602657	1		-0.0736971	0.948605		-0.0797237	0.908612
ENSG00000100441	KHNYN	0.208022	0.417948		0.0467341	0.888847		-0.101736	0.747311		-0.14847	1		0.161288	0.81446		0.309758	0.378155
ENSG00000100442	FKBP3	-0.0721011	0.75896		-0.136048	0.542767		0.111937	0.631439		0.247985	1		0.0639471	0.932111		-0.184038	0.544955
ENSG00000100445	SDR39U1	0.0242473	0.963288		0.175863	0.731884		-0.325379	0.526289		-0.501242	1		-0.151615	0.913739		0.349627	0.637041
ENSG00000100461	RBM23	-0.260922	0.14592		-0.499865	0.00469766		-0.771058	2.82169e-05		-0.271194	1		0.238942	0.559174		0.510136	0.030847
ENSG00000100462	PRMT5	-0.277831	0.198326		-0.294594	0.193326		-0.167523	0.519797		0.127071	1		0.0167635	0.990458		-0.110307	0.802765
ENSG00000100478	AP4S1	-0.281371	0.437344		-0.22348	0.591446		-0.280356	0.514008		-0.0568752	1		-0.0578903	0.975072		-0.00101511	0.999693
ENSG00000100479	POLE2	-2.07541	3.13823e-06		-1.32829	0.00588036		-1.41293	0.00517633		-0.0846421	1		-0.747115	0.507065		-0.662473	0.444833
ENSG00000100483	VCPKMT ENSG00000100483	-0.912348	0.058044		-1.32437	0.0142288		-0.639195	0.286584		0.685172	1		0.412019	0.811656		-0.273153	0.810986
[truncated: 20,290 more rows]
